# Supplementary material for: Comparative phenomics: a new approach to study heterochrony
Source: Front Physiol. 2023 Nov 6;14:1237022. doi: 10.3389/fphys.2023.1237022 (PMC10658192; doi:10.3389/fphys.2023.1237022)
Supplement: Supplementary file 1 [file DataSheet4.CSV]

DateTime	TPNorm	Replicate	Treatment	Species	Total_energy
2021-06-02 18:21:06 +0100	0	b3dataset	T20	Lymnaea_stagnalis	94.04848262
2021-06-02 19:21:11 +0100	0	b3dataset	T20	Lymnaea_stagnalis	68.14928797
2021-06-02 20:21:28 +0100	0.01	b3dataset	T20	Lymnaea_stagnalis	105.4966866
2021-06-02 21:21:28 +0100	0.01	b3dataset	T20	Lymnaea_stagnalis	76.13362661
2021-06-02 22:21:28 +0100	0.01	b3dataset	T20	Lymnaea_stagnalis	77.29467654
2021-06-02 23:21:29 +0100	0.02	b3dataset	T20	Lymnaea_stagnalis	59.30527805
2021-06-03 00:21:45 +0100	0.02	b3dataset	T20	Lymnaea_stagnalis	59.90397207
2021-06-03 01:21:45 +0100	0.02	b3dataset	T20	Lymnaea_stagnalis	56.24273169
2021-06-03 02:21:45 +0100	0.02	b3dataset	T20	Lymnaea_stagnalis	71.13258642
2021-06-03 03:21:45 +0100	0.03	b3dataset	T20	Lymnaea_stagnalis	69.00154919
2021-06-03 04:21:45 +0100	0.03	b3dataset	T20	Lymnaea_stagnalis	0.55356724
2021-06-03 05:21:46 +0100	0.03	b3dataset	T20	Lymnaea_stagnalis	1.244691202
2021-06-03 06:22:02 +0100	0.04	b3dataset	T20	Lymnaea_stagnalis	118.3914523
2021-06-03 07:22:19 +0100	0.04	b3dataset	T20	Lymnaea_stagnalis	0.553746769
2021-06-03 08:22:36 +0100	0.04	b3dataset	T20	Lymnaea_stagnalis	124.7994103
2021-06-03 09:22:53 +0100	0.05	b3dataset	T20	Lymnaea_stagnalis	0.620097424
2021-06-03 10:23:09 +0100	0.05	b3dataset	T20	Lymnaea_stagnalis	0.502141481
2021-06-03 11:23:25 +0100	0.05	b3dataset	T20	Lymnaea_stagnalis	0.593139987
2021-06-03 12:23:41 +0100	0.06	b3dataset	T20	Lymnaea_stagnalis	122.2706318
2021-06-03 13:23:58 +0100	0.06	b3dataset	T20	Lymnaea_stagnalis	134.050546
2021-06-03 14:24:14 +0100	0.06	b3dataset	T20	Lymnaea_stagnalis	106.0699844
2021-06-03 15:24:30 +0100	0.06	b3dataset	T20	Lymnaea_stagnalis	125.1079039
2021-06-03 16:24:30 +0100	0.07	b3dataset	T20	Lymnaea_stagnalis	125.5896402
2021-06-03 17:24:30 +0100	0.07	b3dataset	T20	Lymnaea_stagnalis	132.9276485
2021-06-03 18:24:30 +0100	0.07	b3dataset	T20	Lymnaea_stagnalis	142.9558685
2021-06-03 19:24:31 +0100	0.08	b3dataset	T20	Lymnaea_stagnalis	112.6261186
2021-06-03 20:24:47 +0100	0.08	b3dataset	T20	Lymnaea_stagnalis	127.880897
2021-06-03 21:25:03 +0100	0.08	b3dataset	T20	Lymnaea_stagnalis	142.2006711
2021-06-03 22:25:20 +0100	0.09	b3dataset	T20	Lymnaea_stagnalis	114.0104343
2021-06-03 23:25:37 +0100	0.09	b3dataset	T20	Lymnaea_stagnalis	0.856507373
2021-06-04 00:25:53 +0100	0.09	b3dataset	T20	Lymnaea_stagnalis	0
2021-06-04 01:25:53 +0100	0.1	b3dataset	T20	Lymnaea_stagnalis	0
2021-06-04 02:25:53 +0100	0.1	b3dataset	T20	Lymnaea_stagnalis	0
2021-06-04 03:26:10 +0100	0.1	b3dataset	T20	Lymnaea_stagnalis	0
2021-06-04 04:26:10 +0100	0.1	b3dataset	T20	Lymnaea_stagnalis	0
2021-06-04 05:26:10 +0100	0.11	b3dataset	T20	Lymnaea_stagnalis	0
2021-06-04 06:26:11 +0100	0.11	b3dataset	T20	Lymnaea_stagnalis	0
2021-06-04 07:26:11 +0100	0.11	b3dataset	T20	Lymnaea_stagnalis	87.74000687
2021-06-04 08:26:11 +0100	0.12	b3dataset	T20	Lymnaea_stagnalis	0
2021-06-04 09:26:11 +0100	0.12	b3dataset	T20	Lymnaea_stagnalis	99.01526627
2021-06-04 10:26:11 +0100	0.12	b3dataset	T20	Lymnaea_stagnalis	103.6072324
2021-06-04 11:26:16 +0100	0.13	b3dataset	T20	Lymnaea_stagnalis	91.93120109
2021-06-04 12:26:23 +0100	0.13	b3dataset	T20	Lymnaea_stagnalis	0
2021-06-04 13:26:23 +0100	0.13	b3dataset	T20	Lymnaea_stagnalis	1.480542092
2021-06-04 14:26:40 +0100	0.14	b3dataset	T20	Lymnaea_stagnalis	126.8589681
2021-06-04 15:26:40 +0100	0.14	b3dataset	T20	Lymnaea_stagnalis	106.3761064
2021-06-04 16:26:40 +0100	0.14	b3dataset	T20	Lymnaea_stagnalis	659.6817888
2021-06-04 17:26:41 +0100	0.14	b3dataset	T20	Lymnaea_stagnalis	1052.123729
2021-06-04 18:26:57 +0100	0.15	b3dataset	T20	Lymnaea_stagnalis	458.848949
2021-06-04 19:27:14 +0100	0.15	b3dataset	T20	Lymnaea_stagnalis	2.423437407
2021-06-04 20:27:31 +0100	0.15	b3dataset	T20	Lymnaea_stagnalis	1283.129585
2021-06-04 21:27:31 +0100	0.16	b3dataset	T20	Lymnaea_stagnalis	3961.884531
2021-06-04 22:27:48 +0100	0.16	b3dataset	T20	Lymnaea_stagnalis	2525.161293
2021-06-04 23:28:04 +0100	0.16	b3dataset	T20	Lymnaea_stagnalis	1984.526609
2021-06-05 00:28:20 +0100	0.17	b3dataset	T20	Lymnaea_stagnalis	1785.372836
2021-06-05 01:28:37 +0100	0.17	b3dataset	T20	Lymnaea_stagnalis	1834.644486
2021-06-05 02:28:37 +0100	0.17	b3dataset	T20	Lymnaea_stagnalis	2071.052142
2021-06-05 03:28:37 +0100	0.18	b3dataset	T20	Lymnaea_stagnalis	2740.020419
2021-06-05 04:28:38 +0100	0.18	b3dataset	T20	Lymnaea_stagnalis	1736.793992
2021-06-05 05:28:38 +0100	0.18	b3dataset	T20	Lymnaea_stagnalis	4157.615663
2021-06-05 06:28:38 +0100	0.18	b3dataset	T20	Lymnaea_stagnalis	3240.905377
2021-06-05 07:28:38 +0100	0.19	b3dataset	T20	Lymnaea_stagnalis	2718.469802
2021-06-05 08:28:38 +0100	0.19	b3dataset	T20	Lymnaea_stagnalis	1599.080304
2021-06-05 09:28:38 +0100	0.19	b3dataset	T20	Lymnaea_stagnalis	4404.811999
2021-06-05 10:28:38 +0100	0.2	b3dataset	T20	Lymnaea_stagnalis	3740.349982
2021-06-05 11:40:49 +0100	0.2	b3dataset	T20	Lymnaea_stagnalis	2632.89571
2021-06-05 12:41:12 +0100	0.2	b3dataset	T20	Lymnaea_stagnalis	16399.3441
2021-06-05 13:41:29 +0100	0.21	b3dataset	T20	Lymnaea_stagnalis	27249.70066
2021-06-05 14:41:46 +0100	0.21	b3dataset	T20	Lymnaea_stagnalis	14536.56081
2021-06-05 15:42:02 +0100	0.21	b3dataset	T20	Lymnaea_stagnalis	13118.30738
2021-06-05 16:42:19 +0100	0.22	b3dataset	T20	Lymnaea_stagnalis	6255.504909
2021-06-05 17:42:35 +0100	0.22	b3dataset	T20	Lymnaea_stagnalis	6350.410371
2021-06-05 18:42:36 +0100	0.22	b3dataset	T20	Lymnaea_stagnalis	7963.506671
2021-06-05 19:42:36 +0100	0.22	b3dataset	T20	Lymnaea_stagnalis	17762.9963
2021-06-05 20:42:52 +0100	0.23	b3dataset	T20	Lymnaea_stagnalis	10279.34895
2021-06-05 21:43:09 +0100	0.23	b3dataset	T20	Lymnaea_stagnalis	12898.54543
2021-06-05 22:43:09 +0100	0.23	b3dataset	T20	Lymnaea_stagnalis	27673.57
2021-06-05 23:43:09 +0100	0.24	b3dataset	T20	Lymnaea_stagnalis	23655.81155
2021-06-06 00:43:25 +0100	0.24	b3dataset	T20	Lymnaea_stagnalis	13963.50072
2021-06-06 01:43:42 +0100	0.24	b3dataset	T20	Lymnaea_stagnalis	23277.20943
2021-06-06 02:43:58 +0100	0.25	b3dataset	T20	Lymnaea_stagnalis	23786.99222
2021-06-06 03:44:14 +0100	0.25	b3dataset	T20	Lymnaea_stagnalis	18393.15041
2021-06-06 04:44:31 +0100	0.25	b3dataset	T20	Lymnaea_stagnalis	16425.72699
2021-06-06 05:44:48 +0100	0.26	b3dataset	T20	Lymnaea_stagnalis	29497.38351
2021-06-06 06:45:04 +0100	0.26	b3dataset	T20	Lymnaea_stagnalis	19434.84577
2021-06-06 07:45:21 +0100	0.26	b3dataset	T20	Lymnaea_stagnalis	14382.17868
2021-06-06 08:45:38 +0100	0.26	b3dataset	T20	Lymnaea_stagnalis	9752.928887
2021-06-06 09:45:54 +0100	0.27	b3dataset	T20	Lymnaea_stagnalis	21081.99629
2021-06-06 10:45:55 +0100	0.27	b3dataset	T20	Lymnaea_stagnalis	27048.11118
2021-06-06 11:46:11 +0100	0.27	b3dataset	T20	Lymnaea_stagnalis	16433.97663
2021-06-06 12:46:27 +0100	0.28	b3dataset	T20	Lymnaea_stagnalis	30412.17858
2021-06-06 13:46:27 +0100	0.28	b3dataset	T20	Lymnaea_stagnalis	26827.43161
2021-06-06 14:46:27 +0100	0.28	b3dataset	T20	Lymnaea_stagnalis	42493.88773
2021-06-06 15:46:28 +0100	0.29	b3dataset	T20	Lymnaea_stagnalis	26027.59229
2021-06-06 16:46:44 +0100	0.29	b3dataset	T20	Lymnaea_stagnalis	41400.94357
2021-06-06 17:47:00 +0100	0.29	b3dataset	T20	Lymnaea_stagnalis	25430.16755
2021-06-06 18:47:00 +0100	0.3	b3dataset	T20	Lymnaea_stagnalis	55351.15658
2021-06-06 19:47:17 +0100	0.3	b3dataset	T20	Lymnaea_stagnalis	31117.09876
2021-06-06 20:47:17 +0100	0.3	b3dataset	T20	Lymnaea_stagnalis	41028.02657
2021-06-06 21:47:17 +0100	0.3	b3dataset	T20	Lymnaea_stagnalis	30872.56355
2021-06-06 22:47:34 +0100	0.31	b3dataset	T20	Lymnaea_stagnalis	33316.03894
2021-06-06 23:47:50 +0100	0.31	b3dataset	T20	Lymnaea_stagnalis	50733.59926
2021-06-07 00:48:07 +0100	0.31	b3dataset	T20	Lymnaea_stagnalis	44613.02426
2021-06-07 01:48:24 +0100	0.32	b3dataset	T20	Lymnaea_stagnalis	30760.22407
2021-06-07 02:48:24 +0100	0.32	b3dataset	T20	Lymnaea_stagnalis	35775.12803
2021-06-07 03:48:40 +0100	0.32	b3dataset	T20	Lymnaea_stagnalis	52414.56206
2021-06-07 04:48:57 +0100	0.33	b3dataset	T20	Lymnaea_stagnalis	20157.96701
2021-06-07 05:49:13 +0100	0.33	b3dataset	T20	Lymnaea_stagnalis	63296.06528
2021-06-07 06:49:30 +0100	0.33	b3dataset	T20	Lymnaea_stagnalis	43643.82058
2021-06-07 07:49:46 +0100	0.34	b3dataset	T20	Lymnaea_stagnalis	51288.86605
2021-06-07 08:49:47 +0100	0.34	b3dataset	T20	Lymnaea_stagnalis	51898.75602
2021-06-07 09:50:03 +0100	0.34	b3dataset	T20	Lymnaea_stagnalis	74396.68265
2021-06-07 10:50:03 +0100	0.34	b3dataset	T20	Lymnaea_stagnalis	71886.25845
2021-06-07 11:50:03 +0100	0.35	b3dataset	T20	Lymnaea_stagnalis	93491.58571
2021-06-07 12:50:20 +0100	0.35	b3dataset	T20	Lymnaea_stagnalis	67720.60908
2021-06-07 13:50:37 +0100	0.35	b3dataset	T20	Lymnaea_stagnalis	60017.01344
2021-06-07 14:50:37 +0100	0.36	b3dataset	T20	Lymnaea_stagnalis	79743.87407
2021-06-07 15:50:37 +0100	0.36	b3dataset	T20	Lymnaea_stagnalis	60661.81351
2021-06-07 16:50:22 +0100	0.36	b3dataset	T20	Lymnaea_stagnalis	105011.5561
2021-06-07 17:50:38 +0100	0.37	b3dataset	T20	Lymnaea_stagnalis	97937.98657
2021-06-07 18:50:55 +0100	0.37	b3dataset	T20	Lymnaea_stagnalis	100125.6018
2021-06-07 19:51:11 +0100	0.37	b3dataset	T20	Lymnaea_stagnalis	122108.1759
2021-06-07 20:51:27 +0100	0.38	b3dataset	T20	Lymnaea_stagnalis	160693.2197
2021-06-07 21:51:44 +0100	0.38	b3dataset	T20	Lymnaea_stagnalis	82574.47114
2021-06-07 22:51:44 +0100	0.38	b3dataset	T20	Lymnaea_stagnalis	109390.1794
2021-06-07 23:52:01 +0100	0.38	b3dataset	T20	Lymnaea_stagnalis	99011.75302
2021-06-08 00:52:17 +0100	0.39	b3dataset	T20	Lymnaea_stagnalis	151853.5804
2021-06-08 01:52:34 +0100	0.39	b3dataset	T20	Lymnaea_stagnalis	98830.38742
2021-06-08 02:52:51 +0100	0.39	b3dataset	T20	Lymnaea_stagnalis	107984.6129
2021-06-08 03:53:07 +0100	0.4	b3dataset	T20	Lymnaea_stagnalis	108840.9535
2021-06-08 04:53:07 +0100	0.4	b3dataset	T20	Lymnaea_stagnalis	108888.1477
2021-06-08 05:53:08 +0100	0.4	b3dataset	T20	Lymnaea_stagnalis	95832.75572
2021-06-08 06:53:08 +0100	0.41	b3dataset	T20	Lymnaea_stagnalis	75299.56379
2021-06-08 07:53:08 +0100	0.41	b3dataset	T20	Lymnaea_stagnalis	118459.9698
2021-06-08 08:53:08 +0100	0.41	b3dataset	T20	Lymnaea_stagnalis	104176.0274
2021-06-08 09:53:25 +0100	0.42	b3dataset	T20	Lymnaea_stagnalis	111045.8946
2021-06-08 10:53:41 +0100	0.42	b3dataset	T20	Lymnaea_stagnalis	93907.67103
2021-06-08 11:53:41 +0100	0.42	b3dataset	T20	Lymnaea_stagnalis	54619.65811
2021-06-08 12:53:58 +0100	0.42	b3dataset	T20	Lymnaea_stagnalis	95176.82815
2021-06-08 13:54:15 +0100	0.43	b3dataset	T20	Lymnaea_stagnalis	101467.5969
2021-06-08 14:54:31 +0100	0.43	b3dataset	T20	Lymnaea_stagnalis	80232.10724
2021-06-08 15:54:48 +0100	0.43	b3dataset	T20	Lymnaea_stagnalis	78061.78437
2021-06-08 16:54:48 +0100	0.44	b3dataset	T20	Lymnaea_stagnalis	78157.84757
2021-06-08 17:54:48 +0100	0.44	b3dataset	T20	Lymnaea_stagnalis	87407.76644
2021-06-08 18:55:05 +0100	0.44	b3dataset	T20	Lymnaea_stagnalis	18503.27639
2021-06-08 19:55:21 +0100	0.45	b3dataset	T20	Lymnaea_stagnalis	29103.70433
2021-06-08 20:55:38 +0100	0.45	b3dataset	T20	Lymnaea_stagnalis	69812.5737
2021-06-08 21:55:38 +0100	0.45	b3dataset	T20	Lymnaea_stagnalis	84093.72503
2021-06-08 22:55:38 +0100	0.46	b3dataset	T20	Lymnaea_stagnalis	64971.7303
2021-06-08 23:55:55 +0100	0.46	b3dataset	T20	Lymnaea_stagnalis	23304.53407
2021-06-09 00:56:12 +0100	0.46	b3dataset	T20	Lymnaea_stagnalis	51070.88126
2021-06-09 01:56:12 +0100	0.46	b3dataset	T20	Lymnaea_stagnalis	114877.2157
2021-06-09 02:56:12 +0100	0.47	b3dataset	T20	Lymnaea_stagnalis	16583.36393
2021-06-09 03:56:12 +0100	0.47	b3dataset	T20	Lymnaea_stagnalis	103477.0802
2021-06-09 04:56:12 +0100	0.47	b3dataset	T20	Lymnaea_stagnalis	70336.69148
2021-06-09 05:56:29 +0100	0.48	b3dataset	T20	Lymnaea_stagnalis	84034.75474
2021-06-09 06:56:45 +0100	0.48	b3dataset	T20	Lymnaea_stagnalis	33921.51638
2021-06-09 07:57:02 +0100	0.48	b3dataset	T20	Lymnaea_stagnalis	57355.04808
2021-06-09 08:57:02 +0100	0.49	b3dataset	T20	Lymnaea_stagnalis	74638.79686
2021-06-09 09:57:02 +0100	0.49	b3dataset	T20	Lymnaea_stagnalis	16808.01295
2021-06-09 10:57:02 +0100	0.49	b3dataset	T20	Lymnaea_stagnalis	94781.08634
2021-06-09 11:57:18 +0100	0.5	b3dataset	T20	Lymnaea_stagnalis	7298.37816
2021-06-09 12:57:18 +0100	0.5	b3dataset	T20	Lymnaea_stagnalis	4992.551372
2021-06-09 13:57:19 +0100	0.5	b3dataset	T20	Lymnaea_stagnalis	212.6500779
2021-06-09 14:57:35 +0100	0.5	b3dataset	T20	Lymnaea_stagnalis	19381.99422
2021-06-09 15:57:52 +0100	0.51	b3dataset	T20	Lymnaea_stagnalis	2241.613346
2021-06-09 16:58:08 +0100	0.51	b3dataset	T20	Lymnaea_stagnalis	10342.73025
2021-06-09 17:58:09 +0100	0.51	b3dataset	T20	Lymnaea_stagnalis	1449.362853
2021-06-09 18:58:25 +0100	0.52	b3dataset	T20	Lymnaea_stagnalis	26228.42218
2021-06-09 19:58:41 +0100	0.52	b3dataset	T20	Lymnaea_stagnalis	5907.209498
2021-06-09 20:58:41 +0100	0.52	b3dataset	T20	Lymnaea_stagnalis	436.6299358
2021-06-09 21:58:58 +0100	0.53	b3dataset	T20	Lymnaea_stagnalis	39081.36725
2021-06-09 22:58:58 +0100	0.53	b3dataset	T20	Lymnaea_stagnalis	1811.468327
2021-06-09 23:59:15 +0100	0.53	b3dataset	T20	Lymnaea_stagnalis	2221.676107
2021-06-10 00:59:31 +0100	0.54	b3dataset	T20	Lymnaea_stagnalis	5684.204292
2021-06-10 01:59:48 +0100	0.54	b3dataset	T20	Lymnaea_stagnalis	25129.31919
2021-06-10 03:00:04 +0100	0.54	b3dataset	T20	Lymnaea_stagnalis	2120.668368
2021-06-10 04:00:04 +0100	0.54	b3dataset	T20	Lymnaea_stagnalis	2399.370659
2021-06-10 05:00:21 +0100	0.55	b3dataset	T20	Lymnaea_stagnalis	2320.888464
2021-06-10 06:00:38 +0100	0.55	b3dataset	T20	Lymnaea_stagnalis	830.2038561
2021-06-10 07:00:38 +0100	0.55	b3dataset	T20	Lymnaea_stagnalis	27908.43626
2021-06-10 08:00:38 +0100	0.56	b3dataset	T20	Lymnaea_stagnalis	1187.925394
2021-06-10 09:00:00 +0100	0.56	b3dataset	T20	Lymnaea_stagnalis	8288.369476
2021-06-10 10:00:23 +0100	0.56	b3dataset	T20	Lymnaea_stagnalis	6842.561113
2021-06-10 11:00:23 +0100	0.57	b3dataset	T20	Lymnaea_stagnalis	36203.4724
2021-06-10 12:00:40 +0100	0.57	b3dataset	T20	Lymnaea_stagnalis	1638.912821
2021-06-10 13:00:56 +0100	0.57	b3dataset	T20	Lymnaea_stagnalis	15069.71495
2021-06-10 14:01:13 +0100	0.58	b3dataset	T20	Lymnaea_stagnalis	2958.633225
2021-06-10 15:01:13 +0100	0.58	b3dataset	T20	Lymnaea_stagnalis	8462.373116
2021-06-10 16:01:13 +0100	0.58	b3dataset	T20	Lymnaea_stagnalis	2353.593076
2021-06-10 17:01:13 +0100	0.58	b3dataset	T20	Lymnaea_stagnalis	3563.37494
2021-06-10 18:01:30 +0100	0.59	b3dataset	T20	Lymnaea_stagnalis	1476.731897
2021-06-10 19:01:47 +0100	0.59	b3dataset	T20	Lymnaea_stagnalis	22799.06233
2021-06-10 20:01:47 +0100	0.59	b3dataset	T20	Lymnaea_stagnalis	5678.194629
2021-06-10 21:02:03 +0100	0.6	b3dataset	T20	Lymnaea_stagnalis	2432.813909
2021-06-10 22:02:20 +0100	0.6	b3dataset	T20	Lymnaea_stagnalis	2470.201852
2021-06-10 23:02:20 +0100	0.6	b3dataset	T20	Lymnaea_stagnalis	1619.763085
2021-06-11 00:02:37 +0100	0.61	b3dataset	T20	Lymnaea_stagnalis	1798.333922
2021-06-11 01:02:53 +0100	0.61	b3dataset	T20	Lymnaea_stagnalis	1426.010409
2021-06-11 02:03:10 +0100	0.61	b3dataset	T20	Lymnaea_stagnalis	10908.11593
2021-06-11 03:03:10 +0100	0.62	b3dataset	T20	Lymnaea_stagnalis	3651.413285
2021-06-11 04:03:27 +0100	0.62	b3dataset	T20	Lymnaea_stagnalis	3792.618272
2021-06-11 05:03:44 +0100	0.62	b3dataset	T20	Lymnaea_stagnalis	26950.68114
2021-06-11 06:03:44 +0100	0.62	b3dataset	T20	Lymnaea_stagnalis	9006.554747
2021-06-11 07:03:44 +0100	0.63	b3dataset	T20	Lymnaea_stagnalis	4994.754956
2021-06-11 08:03:44 +0100	0.63	b3dataset	T20	Lymnaea_stagnalis	6104.171925
2021-06-11 09:03:44 +0100	0.63	b3dataset	T20	Lymnaea_stagnalis	3815.135348
2021-06-11 10:04:00 +0100	0.64	b3dataset	T20	Lymnaea_stagnalis	50537.02135
2021-06-11 11:04:01 +0100	0.64	b3dataset	T20	Lymnaea_stagnalis	54874.19449
2021-06-11 12:04:01 +0100	0.64	b3dataset	T20	Lymnaea_stagnalis	14111.32229
2021-06-11 13:04:01 +0100	0.65	b3dataset	T20	Lymnaea_stagnalis	24774.00962
2021-06-11 14:04:01 +0100	0.65	b3dataset	T20	Lymnaea_stagnalis	10832.44589
2021-06-11 15:04:18 +0100	0.65	b3dataset	T20	Lymnaea_stagnalis	8849.326743
2021-06-11 16:04:34 +0100	0.66	b3dataset	T20	Lymnaea_stagnalis	16790.20624
2021-06-11 17:04:51 +0100	0.66	b3dataset	T20	Lymnaea_stagnalis	6950.158889
2021-06-11 18:04:51 +0100	0.66	b3dataset	T20	Lymnaea_stagnalis	5262.531739
2021-06-11 19:04:51 +0100	0.66	b3dataset	T20	Lymnaea_stagnalis	9550.645582
2021-06-11 20:04:51 +0100	0.67	b3dataset	T20	Lymnaea_stagnalis	6659.272586
2021-06-11 21:04:51 +0100	0.67	b3dataset	T20	Lymnaea_stagnalis	15911.93576
2021-06-11 22:04:51 +0100	0.67	b3dataset	T20	Lymnaea_stagnalis	2733.33093
2021-06-11 23:04:51 +0100	0.68	b3dataset	T20	Lymnaea_stagnalis	3587.825051
2021-06-12 00:04:51 +0100	0.68	b3dataset	T20	Lymnaea_stagnalis	36189.5031
2021-06-12 01:04:52 +0100	0.68	b3dataset	T20	Lymnaea_stagnalis	36949.3272
2021-06-12 02:04:52 +0100	0.69	b3dataset	T20	Lymnaea_stagnalis	43417.70051
2021-06-12 03:04:52 +0100	0.69	b3dataset	T20	Lymnaea_stagnalis	40723.65856
2021-06-12 04:04:52 +0100	0.69	b3dataset	T20	Lymnaea_stagnalis	67263.69886
2021-06-12 05:04:52 +0100	0.7	b3dataset	T20	Lymnaea_stagnalis	30107.73826
2021-06-12 06:04:52 +0100	0.7	b3dataset	T20	Lymnaea_stagnalis	49731.39383
2021-06-12 07:04:52 +0100	0.7	b3dataset	T20	Lymnaea_stagnalis	22205.14972
2021-06-12 08:04:52 +0100	0.7	b3dataset	T20	Lymnaea_stagnalis	39153.87092
2021-06-12 09:04:52 +0100	0.71	b3dataset	T20	Lymnaea_stagnalis	2663.882196
2021-06-12 10:04:52 +0100	0.71	b3dataset	T20	Lymnaea_stagnalis	7459.278444
2021-06-12 11:04:53 +0100	0.71	b3dataset	T20	Lymnaea_stagnalis	39635.16923
2021-06-12 12:04:53 +0100	0.72	b3dataset	T20	Lymnaea_stagnalis	31257.47704
2021-06-12 13:04:53 +0100	0.72	b3dataset	T20	Lymnaea_stagnalis	2612.704414
2021-06-12 14:04:53 +0100	0.72	b3dataset	T20	Lymnaea_stagnalis	56595.74468
2021-06-12 15:04:53 +0100	0.73	b3dataset	T20	Lymnaea_stagnalis	51726.40919
2021-06-12 16:03:12 +0100	0.73	b3dataset	T20	Lymnaea_stagnalis	2314.220661
2021-06-12 17:03:18 +0100	0.73	b3dataset	T20	Lymnaea_stagnalis	41285.25577
2021-06-12 18:03:18 +0100	0.74	b3dataset	T20	Lymnaea_stagnalis	76232.65265
2021-06-12 19:03:18 +0100	0.74	b3dataset	T20	Lymnaea_stagnalis	10835.69613
2021-06-12 20:03:18 +0100	0.74	b3dataset	T20	Lymnaea_stagnalis	39373.66048
2021-06-12 21:03:35 +0100	0.74	b3dataset	T20	Lymnaea_stagnalis	42197.03165
2021-06-12 22:03:52 +0100	0.75	b3dataset	T20	Lymnaea_stagnalis	7236.980911
2021-06-12 23:04:09 +0100	0.75	b3dataset	T20	Lymnaea_stagnalis	50288.45141
2021-06-13 00:04:25 +0100	0.75	b3dataset	T20	Lymnaea_stagnalis	58824.41663
2021-06-13 01:04:25 +0100	0.76	b3dataset	T20	Lymnaea_stagnalis	64397.4719
2021-06-13 02:04:42 +0100	0.76	b3dataset	T20	Lymnaea_stagnalis	8234.419349
2021-06-13 03:04:42 +0100	0.76	b3dataset	T20	Lymnaea_stagnalis	34688.40163
2021-06-13 04:04:42 +0100	0.77	b3dataset	T20	Lymnaea_stagnalis	9067.710045
2021-06-13 05:04:42 +0100	0.77	b3dataset	T20	Lymnaea_stagnalis	10423.13013
2021-06-13 06:04:43 +0100	0.77	b3dataset	T20	Lymnaea_stagnalis	24237.67789
2021-06-13 07:04:59 +0100	0.78	b3dataset	T20	Lymnaea_stagnalis	9414.237385
2021-06-13 08:05:16 +0100	0.78	b3dataset	T20	Lymnaea_stagnalis	83631.58693
2021-06-13 09:05:16 +0100	0.78	b3dataset	T20	Lymnaea_stagnalis	64231.64054
2021-06-13 10:05:33 +0100	0.78	b3dataset	T20	Lymnaea_stagnalis	3219.519203
2021-06-13 11:05:33 +0100	0.79	b3dataset	T20	Lymnaea_stagnalis	8690.424261
2021-06-13 12:05:33 +0100	0.79	b3dataset	T20	Lymnaea_stagnalis	40898.1649
2021-06-13 13:05:50 +0100	0.79	b3dataset	T20	Lymnaea_stagnalis	15611.92549
2021-06-13 14:05:50 +0100	0.8	b3dataset	T20	Lymnaea_stagnalis	7597.703553
2021-06-13 15:06:06 +0100	0.8	b3dataset	T20	Lymnaea_stagnalis	4995.04178
2021-06-13 16:06:07 +0100	0.8	b3dataset	T20	Lymnaea_stagnalis	5752.101073
2021-06-13 17:06:23 +0100	0.81	b3dataset	T20	Lymnaea_stagnalis	2636.752503
2021-06-13 18:06:40 +0100	0.81	b3dataset	T20	Lymnaea_stagnalis	3314.462229
2021-06-13 19:06:40 +0100	0.81	b3dataset	T20	Lymnaea_stagnalis	25407.9912
2021-06-13 20:06:40 +0100	0.82	b3dataset	T20	Lymnaea_stagnalis	3772.760791
2021-06-13 21:06:40 +0100	0.82	b3dataset	T20	Lymnaea_stagnalis	2561.850137
2021-06-13 22:06:57 +0100	0.82	b3dataset	T20	Lymnaea_stagnalis	2507.920043
2021-06-13 23:07:14 +0100	0.82	b3dataset	T20	Lymnaea_stagnalis	41103.70496
2021-06-14 00:07:30 +0100	0.83	b3dataset	T20	Lymnaea_stagnalis	25014.52253
2021-06-14 01:07:47 +0100	0.83	b3dataset	T20	Lymnaea_stagnalis	41842.4659
2021-06-14 02:07:47 +0100	0.83	b3dataset	T20	Lymnaea_stagnalis	46692.58845
2021-06-14 03:08:03 +0100	0.84	b3dataset	T20	Lymnaea_stagnalis	7035.720238
2021-06-14 04:08:04 +0100	0.84	b3dataset	T20	Lymnaea_stagnalis	27712.00332
2021-06-14 05:08:04 +0100	0.84	b3dataset	T20	Lymnaea_stagnalis	7171.553068
2021-06-14 06:08:04 +0100	0.85	b3dataset	T20	Lymnaea_stagnalis	6060.852311
2021-06-14 07:08:04 +0100	0.85	b3dataset	T20	Lymnaea_stagnalis	18179.97184
2021-06-14 08:08:04 +0100	0.85	b3dataset	T20	Lymnaea_stagnalis	26585.96733
2021-06-14 09:08:04 +0100	0.86	b3dataset	T20	Lymnaea_stagnalis	2462.736597
2021-06-14 10:08:04 +0100	0.86	b3dataset	T20	Lymnaea_stagnalis	20386.58978
2021-06-14 11:08:04 +0100	0.86	b3dataset	T20	Lymnaea_stagnalis	6032.054165
2021-06-14 12:08:20 +0100	0.86	b3dataset	T20	Lymnaea_stagnalis	42010.30743
2021-06-14 13:08:20 +0100	0.87	b3dataset	T20	Lymnaea_stagnalis	2670.227562
2021-06-14 14:08:21 +0100	0.87	b3dataset	T20	Lymnaea_stagnalis	11301.6524
2021-06-14 15:08:21 +0100	0.87	b3dataset	T20	Lymnaea_stagnalis	2170.350994
2021-06-14 16:08:21 +0100	0.88	b3dataset	T20	Lymnaea_stagnalis	926.13056
2021-06-14 17:08:21 +0100	0.88	b3dataset	T20	Lymnaea_stagnalis	27516.08692
2021-06-14 18:08:21 +0100	0.88	b3dataset	T20	Lymnaea_stagnalis	10846.90794
2021-06-14 19:08:21 +0100	0.89	b3dataset	T20	Lymnaea_stagnalis	24229.61616
2021-06-14 20:08:21 +0100	0.89	b3dataset	T20	Lymnaea_stagnalis	2146.368067
2021-06-14 21:08:21 +0100	0.89	b3dataset	T20	Lymnaea_stagnalis	11855.99064
2021-06-14 22:08:22 +0100	0.9	b3dataset	T20	Lymnaea_stagnalis	10298.05834
2021-06-14 23:08:38 +0100	0.9	b3dataset	T20	Lymnaea_stagnalis	1989.667753
2021-06-15 00:08:38 +0100	0.9	b3dataset	T20	Lymnaea_stagnalis	503.5395584
2021-06-15 01:08:38 +0100	0.9	b3dataset	T20	Lymnaea_stagnalis	3220.450106
2021-06-15 02:08:54 +0100	0.91	b3dataset	T20	Lymnaea_stagnalis	2849.238335
2021-06-15 03:08:54 +0100	0.91	b3dataset	T20	Lymnaea_stagnalis	1315.392927
2021-06-15 04:08:54 +0100	0.91	b3dataset	T20	Lymnaea_stagnalis	4403.186655
2021-06-15 05:08:54 +0100	0.92	b3dataset	T20	Lymnaea_stagnalis	21256.19625
2021-06-15 06:09:10 +0100	0.92	b3dataset	T20	Lymnaea_stagnalis	7514.120869
2021-06-15 07:09:26 +0100	0.92	b3dataset	T20	Lymnaea_stagnalis	2520.088813
2021-06-15 08:09:42 +0100	0.93	b3dataset	T20	Lymnaea_stagnalis	550.983827
2021-06-15 09:09:42 +0100	0.93	b3dataset	T20	Lymnaea_stagnalis	702.9350537
2021-06-15 10:11:21 +0100	0.93	b3dataset	T20	Lymnaea_stagnalis	11223.23525
2021-06-15 11:11:38 +0100	0.94	b3dataset	T20	Lymnaea_stagnalis	1929.389001
2021-06-15 12:11:38 +0100	0.94	b3dataset	T20	Lymnaea_stagnalis	1547.63851
2021-06-15 13:11:55 +0100	0.94	b3dataset	T20	Lymnaea_stagnalis	2269.667981
2021-06-15 14:11:55 +0100	0.94	b3dataset	T20	Lymnaea_stagnalis	2545.121744
2021-06-15 15:11:55 +0100	0.95	b3dataset	T20	Lymnaea_stagnalis	2258.716894
2021-06-15 16:11:55 +0100	0.95	b3dataset	T20	Lymnaea_stagnalis	2617.062295
2021-06-15 17:12:12 +0100	0.95	b3dataset	T20	Lymnaea_stagnalis	3453.038823
2021-06-15 18:12:28 +0100	0.96	b3dataset	T20	Lymnaea_stagnalis	316.0821327
2021-06-15 19:12:28 +0100	0.96	b3dataset	T20	Lymnaea_stagnalis	3922.580454
2021-06-15 20:12:29 +0100	0.96	b3dataset	T20	Lymnaea_stagnalis	4050.404141
2021-06-15 21:12:29 +0100	0.97	b3dataset	T20	Lymnaea_stagnalis	2614.378739
2021-06-15 22:12:29 +0100	0.97	b3dataset	T20	Lymnaea_stagnalis	5101.320425
2021-06-15 23:12:29 +0100	0.97	b3dataset	T20	Lymnaea_stagnalis	9923.472526
2021-06-16 00:12:29 +0100	0.98	b3dataset	T20	Lymnaea_stagnalis	642.010942
2021-06-16 01:12:29 +0100	0.98	b3dataset	T20	Lymnaea_stagnalis	2613.168859
2021-06-16 02:12:29 +0100	0.98	b3dataset	T20	Lymnaea_stagnalis	9437.450933
2021-06-16 03:12:29 +0100	0.98	b3dataset	T20	Lymnaea_stagnalis	2069.215012
2021-06-16 04:12:29 +0100	0.99	b3dataset	T20	Lymnaea_stagnalis	3879.07857
2021-06-16 05:12:30 +0100	0.99	b3dataset	T20	Lymnaea_stagnalis	1505.659536
2021-06-16 06:12:30 +0100	0.99	b3dataset	T20	Lymnaea_stagnalis	1649.052382
2021-06-16 07:12:30 +0100	1	b3dataset	T20	Lymnaea_stagnalis	397.954264
0	1	b3dataset	T20	Lymnaea_stagnalis	0
2021-06-02 18:22:08 +0100	0	b5dataset	T20	Lymnaea_stagnalis	92.78769451
2021-06-02 19:22:13 +0100	0	b5dataset	T20	Lymnaea_stagnalis	124.8138685
2021-06-02 20:22:30 +0100	0.01	b5dataset	T20	Lymnaea_stagnalis	88.34770076
2021-06-02 21:22:30 +0100	0.01	b5dataset	T20	Lymnaea_stagnalis	62.24580783
2021-06-02 22:22:30 +0100	0.01	b5dataset	T20	Lymnaea_stagnalis	90.51746821
2021-06-02 23:22:31 +0100	0.02	b5dataset	T20	Lymnaea_stagnalis	89.65008253
2021-06-03 00:22:47 +0100	0.02	b5dataset	T20	Lymnaea_stagnalis	73.96854356
2021-06-03 01:22:47 +0100	0.02	b5dataset	T20	Lymnaea_stagnalis	76.17850089
2021-06-03 02:22:47 +0100	0.03	b5dataset	T20	Lymnaea_stagnalis	109.0608984
2021-06-03 03:22:47 +0100	0.03	b5dataset	T20	Lymnaea_stagnalis	96.21749814
2021-06-03 04:22:47 +0100	0.03	b5dataset	T20	Lymnaea_stagnalis	117.2222558
2021-06-03 05:22:47 +0100	0.04	b5dataset	T20	Lymnaea_stagnalis	125.1628337
2021-06-03 06:23:04 +0100	0.04	b5dataset	T20	Lymnaea_stagnalis	153.7350246
2021-06-03 07:23:21 +0100	0.04	b5dataset	T20	Lymnaea_stagnalis	147.4757322
2021-06-03 08:23:38 +0100	0.05	b5dataset	T20	Lymnaea_stagnalis	165.058252
2021-06-03 09:23:54 +0100	0.05	b5dataset	T20	Lymnaea_stagnalis	134.1557193
2021-06-03 10:24:11 +0100	0.05	b5dataset	T20	Lymnaea_stagnalis	136.3537453
2021-06-03 11:24:27 +0100	0.06	b5dataset	T20	Lymnaea_stagnalis	103.3337044
2021-06-03 12:24:43 +0100	0.06	b5dataset	T20	Lymnaea_stagnalis	125.8319042
2021-06-03 13:25:00 +0100	0.06	b5dataset	T20	Lymnaea_stagnalis	146.5572321
2021-06-03 14:25:16 +0100	0.07	b5dataset	T20	Lymnaea_stagnalis	114.5239756
2021-06-03 15:25:32 +0100	0.07	b5dataset	T20	Lymnaea_stagnalis	161.4521775
2021-06-03 16:25:32 +0100	0.07	b5dataset	T20	Lymnaea_stagnalis	148.8150763
2021-06-03 17:25:32 +0100	0.08	b5dataset	T20	Lymnaea_stagnalis	135.5091261
2021-06-03 18:25:32 +0100	0.08	b5dataset	T20	Lymnaea_stagnalis	155.6428302
2021-06-03 19:25:33 +0100	0.08	b5dataset	T20	Lymnaea_stagnalis	143.9686741
2021-06-03 20:25:49 +0100	0.09	b5dataset	T20	Lymnaea_stagnalis	156.3108973
2021-06-03 21:26:05 +0100	0.09	b5dataset	T20	Lymnaea_stagnalis	162.7962378
2021-06-03 22:26:22 +0100	0.09	b5dataset	T20	Lymnaea_stagnalis	174.0394194
2021-06-03 23:26:39 +0100	0.1	b5dataset	T20	Lymnaea_stagnalis	106.5837227
2021-06-04 00:26:55 +0100	0.1	b5dataset	T20	Lymnaea_stagnalis	197.3208757
2021-06-04 01:26:55 +0100	0.1	b5dataset	T20	Lymnaea_stagnalis	289.8991214
2021-06-04 02:26:55 +0100	0.11	b5dataset	T20	Lymnaea_stagnalis	167.4470584
2021-06-04 03:27:12 +0100	0.11	b5dataset	T20	Lymnaea_stagnalis	233.7845505
2021-06-04 04:27:12 +0100	0.11	b5dataset	T20	Lymnaea_stagnalis	234.7237712
2021-06-04 05:27:12 +0100	0.12	b5dataset	T20	Lymnaea_stagnalis	226.5196607
2021-06-04 06:27:13 +0100	0.12	b5dataset	T20	Lymnaea_stagnalis	255.0132936
2021-06-04 07:27:13 +0100	0.12	b5dataset	T20	Lymnaea_stagnalis	188.873514
2021-06-04 08:27:13 +0100	0.13	b5dataset	T20	Lymnaea_stagnalis	220.7662813
2021-06-04 09:27:13 +0100	0.13	b5dataset	T20	Lymnaea_stagnalis	231.4357277
2021-06-04 10:27:13 +0100	0.13	b5dataset	T20	Lymnaea_stagnalis	186.0940501
2021-06-04 11:27:18 +0100	0.14	b5dataset	T20	Lymnaea_stagnalis	208.2239938
2021-06-04 12:27:25 +0100	0.14	b5dataset	T20	Lymnaea_stagnalis	312.2478703
2021-06-04 13:27:25 +0100	0.14	b5dataset	T20	Lymnaea_stagnalis	253.49141
2021-06-04 14:27:42 +0100	0.15	b5dataset	T20	Lymnaea_stagnalis	749.5237824
2021-06-04 15:27:42 +0100	0.15	b5dataset	T20	Lymnaea_stagnalis	739.5810278
2021-06-04 16:27:42 +0100	0.15	b5dataset	T20	Lymnaea_stagnalis	797.7910609
2021-06-04 17:27:43 +0100	0.16	b5dataset	T20	Lymnaea_stagnalis	1000.829939
2021-06-04 18:27:59 +0100	0.16	b5dataset	T20	Lymnaea_stagnalis	896.2616393
2021-06-04 19:28:16 +0100	0.16	b5dataset	T20	Lymnaea_stagnalis	1078.103521
2021-06-04 20:28:33 +0100	0.17	b5dataset	T20	Lymnaea_stagnalis	305.3776452
2021-06-04 21:28:33 +0100	0.17	b5dataset	T20	Lymnaea_stagnalis	3762.905417
2021-06-04 22:28:50 +0100	0.17	b5dataset	T20	Lymnaea_stagnalis	1183.619925
2021-06-04 23:29:06 +0100	0.18	b5dataset	T20	Lymnaea_stagnalis	1357.061451
2021-06-05 00:29:22 +0100	0.18	b5dataset	T20	Lymnaea_stagnalis	996.1508921
2021-06-05 01:29:39 +0100	0.18	b5dataset	T20	Lymnaea_stagnalis	656.1263974
2021-06-05 02:29:39 +0100	0.19	b5dataset	T20	Lymnaea_stagnalis	5214.529615
2021-06-05 03:29:39 +0100	0.19	b5dataset	T20	Lymnaea_stagnalis	7900.82118
2021-06-05 04:29:40 +0100	0.19	b5dataset	T20	Lymnaea_stagnalis	1259.010719
2021-06-05 05:29:40 +0100	0.2	b5dataset	T20	Lymnaea_stagnalis	1868.088989
2021-06-05 06:29:40 +0100	0.2	b5dataset	T20	Lymnaea_stagnalis	1155.351777
2021-06-05 07:29:40 +0100	0.2	b5dataset	T20	Lymnaea_stagnalis	6084.15992
2021-06-05 08:29:40 +0100	0.21	b5dataset	T20	Lymnaea_stagnalis	2155.157031
2021-06-05 09:29:40 +0100	0.21	b5dataset	T20	Lymnaea_stagnalis	1801.86644
2021-06-05 10:29:41 +0100	0.21	b5dataset	T20	Lymnaea_stagnalis	2208.638553
2021-06-05 11:41:51 +0100	0.22	b5dataset	T20	Lymnaea_stagnalis	632.3562653
2021-06-05 12:42:14 +0100	0.22	b5dataset	T20	Lymnaea_stagnalis	7807.73022
2021-06-05 13:42:31 +0100	0.22	b5dataset	T20	Lymnaea_stagnalis	13154.46632
2021-06-05 14:42:48 +0100	0.23	b5dataset	T20	Lymnaea_stagnalis	9515.833329
2021-06-05 15:43:04 +0100	0.23	b5dataset	T20	Lymnaea_stagnalis	18253.64181
2021-06-05 16:43:21 +0100	0.23	b5dataset	T20	Lymnaea_stagnalis	3622.739076
2021-06-05 17:43:38 +0100	0.24	b5dataset	T20	Lymnaea_stagnalis	4975.311753
2021-06-05 18:43:38 +0100	0.24	b5dataset	T20	Lymnaea_stagnalis	9212.768576
2021-06-05 19:43:38 +0100	0.24	b5dataset	T20	Lymnaea_stagnalis	15953.1784
2021-06-05 20:43:54 +0100	0.25	b5dataset	T20	Lymnaea_stagnalis	7219.103321
2021-06-05 21:44:11 +0100	0.25	b5dataset	T20	Lymnaea_stagnalis	12601.2027
2021-06-05 22:44:11 +0100	0.26	b5dataset	T20	Lymnaea_stagnalis	5153.984214
2021-06-05 23:44:11 +0100	0.26	b5dataset	T20	Lymnaea_stagnalis	15110.40283
2021-06-06 00:44:27 +0100	0.26	b5dataset	T20	Lymnaea_stagnalis	39916.72689
2021-06-06 01:44:44 +0100	0.27	b5dataset	T20	Lymnaea_stagnalis	17415.03209
2021-06-06 02:45:01 +0100	0.27	b5dataset	T20	Lymnaea_stagnalis	9450.895844
2021-06-06 03:45:17 +0100	0.27	b5dataset	T20	Lymnaea_stagnalis	11844.71725
2021-06-06 04:45:33 +0100	0.28	b5dataset	T20	Lymnaea_stagnalis	11403.20563
2021-06-06 05:45:50 +0100	0.28	b5dataset	T20	Lymnaea_stagnalis	16450.8332
2021-06-06 06:46:07 +0100	0.28	b5dataset	T20	Lymnaea_stagnalis	13032.97275
2021-06-06 07:46:23 +0100	0.29	b5dataset	T20	Lymnaea_stagnalis	36995.39656
2021-06-06 08:46:40 +0100	0.29	b5dataset	T20	Lymnaea_stagnalis	43448.43631
2021-06-06 09:46:56 +0100	0.29	b5dataset	T20	Lymnaea_stagnalis	14857.68312
2021-06-06 10:46:57 +0100	0.3	b5dataset	T20	Lymnaea_stagnalis	22815.22823
2021-06-06 11:47:13 +0100	0.3	b5dataset	T20	Lymnaea_stagnalis	41831.92579
2021-06-06 12:47:30 +0100	0.3	b5dataset	T20	Lymnaea_stagnalis	17622.06584
2021-06-06 13:47:30 +0100	0.31	b5dataset	T20	Lymnaea_stagnalis	31716.89346
2021-06-06 14:47:30 +0100	0.31	b5dataset	T20	Lymnaea_stagnalis	25590.28123
2021-06-06 15:47:30 +0100	0.31	b5dataset	T20	Lymnaea_stagnalis	8938.121199
2021-06-06 16:47:46 +0100	0.32	b5dataset	T20	Lymnaea_stagnalis	24416.40043
2021-06-06 17:48:02 +0100	0.32	b5dataset	T20	Lymnaea_stagnalis	39647.74872
2021-06-06 18:48:03 +0100	0.32	b5dataset	T20	Lymnaea_stagnalis	23040.94731
2021-06-06 19:48:19 +0100	0.33	b5dataset	T20	Lymnaea_stagnalis	25422.37722
2021-06-06 20:48:19 +0100	0.33	b5dataset	T20	Lymnaea_stagnalis	36364.77561
2021-06-06 21:48:19 +0100	0.33	b5dataset	T20	Lymnaea_stagnalis	49091.77564
2021-06-06 22:48:36 +0100	0.34	b5dataset	T20	Lymnaea_stagnalis	25439.5677
2021-06-06 23:48:53 +0100	0.34	b5dataset	T20	Lymnaea_stagnalis	14433.16832
2021-06-07 00:49:09 +0100	0.34	b5dataset	T20	Lymnaea_stagnalis	39968.21478
2021-06-07 01:49:26 +0100	0.35	b5dataset	T20	Lymnaea_stagnalis	15987.20581
2021-06-07 02:49:26 +0100	0.35	b5dataset	T20	Lymnaea_stagnalis	71284.55031
2021-06-07 03:49:42 +0100	0.35	b5dataset	T20	Lymnaea_stagnalis	86213.15124
2021-06-07 04:49:59 +0100	0.36	b5dataset	T20	Lymnaea_stagnalis	40359.67039
2021-06-07 05:50:15 +0100	0.36	b5dataset	T20	Lymnaea_stagnalis	51563.20356
2021-06-07 06:50:32 +0100	0.36	b5dataset	T20	Lymnaea_stagnalis	15955.50089
2021-06-07 07:50:49 +0100	0.37	b5dataset	T20	Lymnaea_stagnalis	58153.08862
2021-06-07 08:50:49 +0100	0.37	b5dataset	T20	Lymnaea_stagnalis	52275.29161
2021-06-07 09:51:05 +0100	0.37	b5dataset	T20	Lymnaea_stagnalis	40010.07507
2021-06-07 10:51:06 +0100	0.38	b5dataset	T20	Lymnaea_stagnalis	96150.91517
2021-06-07 11:51:06 +0100	0.38	b5dataset	T20	Lymnaea_stagnalis	50031.94799
2021-06-07 12:51:22 +0100	0.38	b5dataset	T20	Lymnaea_stagnalis	49725.16328
2021-06-07 13:51:39 +0100	0.39	b5dataset	T20	Lymnaea_stagnalis	57047.2531
2021-06-07 14:51:39 +0100	0.39	b5dataset	T20	Lymnaea_stagnalis	67904.04497
2021-06-07 15:51:39 +0100	0.39	b5dataset	T20	Lymnaea_stagnalis	37061.30982
2021-06-07 16:51:24 +0100	0.4	b5dataset	T20	Lymnaea_stagnalis	143596.3265
2021-06-07 17:51:40 +0100	0.4	b5dataset	T20	Lymnaea_stagnalis	100554.8491
2021-06-07 18:51:57 +0100	0.4	b5dataset	T20	Lymnaea_stagnalis	130667.7091
2021-06-07 19:52:13 +0100	0.41	b5dataset	T20	Lymnaea_stagnalis	153181.5913
2021-06-07 20:52:30 +0100	0.41	b5dataset	T20	Lymnaea_stagnalis	75639.93849
2021-06-07 21:52:46 +0100	0.41	b5dataset	T20	Lymnaea_stagnalis	154155.1435
2021-06-07 22:52:46 +0100	0.42	b5dataset	T20	Lymnaea_stagnalis	69664.91771
2021-06-07 23:53:03 +0100	0.42	b5dataset	T20	Lymnaea_stagnalis	150274.7634
2021-06-08 00:53:20 +0100	0.42	b5dataset	T20	Lymnaea_stagnalis	162916.9564
2021-06-08 01:53:36 +0100	0.43	b5dataset	T20	Lymnaea_stagnalis	214383.5574
2021-06-08 02:53:53 +0100	0.43	b5dataset	T20	Lymnaea_stagnalis	196734.1505
2021-06-08 03:54:10 +0100	0.43	b5dataset	T20	Lymnaea_stagnalis	132582.0495
2021-06-08 04:54:10 +0100	0.44	b5dataset	T20	Lymnaea_stagnalis	91655.81783
2021-06-08 05:54:10 +0100	0.44	b5dataset	T20	Lymnaea_stagnalis	173155.1004
2021-06-08 06:54:10 +0100	0.44	b5dataset	T20	Lymnaea_stagnalis	162091.6016
2021-06-08 07:54:10 +0100	0.45	b5dataset	T20	Lymnaea_stagnalis	184352.217
2021-06-08 08:54:10 +0100	0.45	b5dataset	T20	Lymnaea_stagnalis	120615.2449
2021-06-08 09:54:27 +0100	0.45	b5dataset	T20	Lymnaea_stagnalis	291121.7476
2021-06-08 10:54:44 +0100	0.46	b5dataset	T20	Lymnaea_stagnalis	110736.9976
2021-06-08 11:54:44 +0100	0.46	b5dataset	T20	Lymnaea_stagnalis	191957.5057
2021-06-08 12:55:00 +0100	0.46	b5dataset	T20	Lymnaea_stagnalis	85417.76127
2021-06-08 13:55:17 +0100	0.47	b5dataset	T20	Lymnaea_stagnalis	189361.9607
2021-06-08 14:55:34 +0100	0.47	b5dataset	T20	Lymnaea_stagnalis	96374.43999
2021-06-08 15:55:50 +0100	0.47	b5dataset	T20	Lymnaea_stagnalis	107238.3232
2021-06-08 16:55:50 +0100	0.48	b5dataset	T20	Lymnaea_stagnalis	137147.704
2021-06-08 17:55:50 +0100	0.48	b5dataset	T20	Lymnaea_stagnalis	143281.9798
2021-06-08 18:56:07 +0100	0.48	b5dataset	T20	Lymnaea_stagnalis	74897.04751
2021-06-08 19:56:24 +0100	0.49	b5dataset	T20	Lymnaea_stagnalis	83856.32769
2021-06-08 20:56:40 +0100	0.49	b5dataset	T20	Lymnaea_stagnalis	88036.87846
2021-06-08 21:56:41 +0100	0.49	b5dataset	T20	Lymnaea_stagnalis	126349.1002
2021-06-08 22:56:41 +0100	0.5	b5dataset	T20	Lymnaea_stagnalis	134452.4273
2021-06-08 23:56:57 +0100	0.5	b5dataset	T20	Lymnaea_stagnalis	128698.9345
2021-06-09 00:57:14 +0100	0.5	b5dataset	T20	Lymnaea_stagnalis	129815.187
2021-06-09 01:57:14 +0100	0.51	b5dataset	T20	Lymnaea_stagnalis	68836.10644
2021-06-09 02:57:14 +0100	0.51	b5dataset	T20	Lymnaea_stagnalis	127864.4751
2021-06-09 03:57:15 +0100	0.51	b5dataset	T20	Lymnaea_stagnalis	90630.06445
2021-06-09 04:57:15 +0100	0.52	b5dataset	T20	Lymnaea_stagnalis	128606.5636
2021-06-09 05:57:31 +0100	0.52	b5dataset	T20	Lymnaea_stagnalis	37617.61211
2021-06-09 06:57:48 +0100	0.52	b5dataset	T20	Lymnaea_stagnalis	9998.631155
2021-06-09 07:58:05 +0100	0.53	b5dataset	T20	Lymnaea_stagnalis	74913.81432
2021-06-09 08:58:05 +0100	0.53	b5dataset	T20	Lymnaea_stagnalis	1500.914352
2021-06-09 09:58:05 +0100	0.53	b5dataset	T20	Lymnaea_stagnalis	42049.16996
2021-06-09 10:58:05 +0100	0.54	b5dataset	T20	Lymnaea_stagnalis	138106.5104
2021-06-09 11:58:21 +0100	0.54	b5dataset	T20	Lymnaea_stagnalis	307.0650627
2021-06-09 12:58:21 +0100	0.54	b5dataset	T20	Lymnaea_stagnalis	979.3775498
2021-06-09 13:58:21 +0100	0.55	b5dataset	T20	Lymnaea_stagnalis	47908.16309
2021-06-09 14:58:38 +0100	0.55	b5dataset	T20	Lymnaea_stagnalis	63875.52889
2021-06-09 15:58:54 +0100	0.55	b5dataset	T20	Lymnaea_stagnalis	572.1787171
2021-06-09 16:59:11 +0100	0.56	b5dataset	T20	Lymnaea_stagnalis	1949.600917
2021-06-09 17:59:11 +0100	0.56	b5dataset	T20	Lymnaea_stagnalis	1260.579538
2021-06-09 18:59:27 +0100	0.56	b5dataset	T20	Lymnaea_stagnalis	1251.034302
2021-06-09 19:59:44 +0100	0.57	b5dataset	T20	Lymnaea_stagnalis	500.6722814
2021-06-09 20:59:44 +0100	0.57	b5dataset	T20	Lymnaea_stagnalis	978.8132483
2021-06-09 22:00:00 +0100	0.57	b5dataset	T20	Lymnaea_stagnalis	20444.70724
2021-06-09 23:00:01 +0100	0.58	b5dataset	T20	Lymnaea_stagnalis	2662.260646
2021-06-10 00:00:17 +0100	0.58	b5dataset	T20	Lymnaea_stagnalis	3247.483802
2021-06-10 01:00:34 +0100	0.58	b5dataset	T20	Lymnaea_stagnalis	5103.209552
2021-06-10 02:00:50 +0100	0.59	b5dataset	T20	Lymnaea_stagnalis	951.2597138
2021-06-10 03:01:07 +0100	0.59	b5dataset	T20	Lymnaea_stagnalis	365.448952
2021-06-10 04:01:07 +0100	0.59	b5dataset	T20	Lymnaea_stagnalis	12588.69188
2021-06-10 05:01:23 +0100	0.6	b5dataset	T20	Lymnaea_stagnalis	4792.752864
2021-06-10 06:01:40 +0100	0.6	b5dataset	T20	Lymnaea_stagnalis	4008.22241
2021-06-10 07:01:40 +0100	0.6	b5dataset	T20	Lymnaea_stagnalis	2930.467656
2021-06-10 08:01:40 +0100	0.61	b5dataset	T20	Lymnaea_stagnalis	1087.137126
2021-06-10 09:01:02 +0100	0.61	b5dataset	T20	Lymnaea_stagnalis	7508.840469
2021-06-10 10:01:26 +0100	0.61	b5dataset	T20	Lymnaea_stagnalis	2107.834265
2021-06-10 11:01:26 +0100	0.62	b5dataset	T20	Lymnaea_stagnalis	3966.448789
2021-06-10 12:01:42 +0100	0.62	b5dataset	T20	Lymnaea_stagnalis	5643.27894
2021-06-10 13:01:59 +0100	0.62	b5dataset	T20	Lymnaea_stagnalis	1986.500727
2021-06-10 14:02:16 +0100	0.63	b5dataset	T20	Lymnaea_stagnalis	832.8823548
2021-06-10 15:02:16 +0100	0.63	b5dataset	T20	Lymnaea_stagnalis	259.1244926
2021-06-10 16:02:16 +0100	0.63	b5dataset	T20	Lymnaea_stagnalis	5725.973108
2021-06-10 17:02:16 +0100	0.64	b5dataset	T20	Lymnaea_stagnalis	809.8605813
2021-06-10 18:02:33 +0100	0.64	b5dataset	T20	Lymnaea_stagnalis	7687.908837
2021-06-10 19:02:49 +0100	0.64	b5dataset	T20	Lymnaea_stagnalis	4060.801355
2021-06-10 20:02:50 +0100	0.65	b5dataset	T20	Lymnaea_stagnalis	670.847953
2021-06-10 21:03:06 +0100	0.65	b5dataset	T20	Lymnaea_stagnalis	2464.343099
2021-06-10 22:03:23 +0100	0.65	b5dataset	T20	Lymnaea_stagnalis	6378.666447
2021-06-10 23:03:23 +0100	0.66	b5dataset	T20	Lymnaea_stagnalis	19666.61945
2021-06-11 00:03:39 +0100	0.66	b5dataset	T20	Lymnaea_stagnalis	11974.45127
2021-06-11 01:03:56 +0100	0.66	b5dataset	T20	Lymnaea_stagnalis	3195.705117
2021-06-11 02:04:13 +0100	0.67	b5dataset	T20	Lymnaea_stagnalis	4131.216876
2021-06-11 03:04:14 +0100	0.67	b5dataset	T20	Lymnaea_stagnalis	8240.19126
2021-06-11 04:04:30 +0100	0.67	b5dataset	T20	Lymnaea_stagnalis	1926.412003
2021-06-11 05:04:46 +0100	0.68	b5dataset	T20	Lymnaea_stagnalis	6808.848544
2021-06-11 06:04:47 +0100	0.68	b5dataset	T20	Lymnaea_stagnalis	1984.126581
2021-06-11 07:04:47 +0100	0.68	b5dataset	T20	Lymnaea_stagnalis	3874.669255
2021-06-11 08:04:48 +0100	0.69	b5dataset	T20	Lymnaea_stagnalis	4389.250985
2021-06-11 09:04:46 +0100	0.69	b5dataset	T20	Lymnaea_stagnalis	21878.47111
2021-06-11 10:05:03 +0100	0.69	b5dataset	T20	Lymnaea_stagnalis	3795.736836
2021-06-11 11:05:03 +0100	0.7	b5dataset	T20	Lymnaea_stagnalis	3266.978139
2021-06-11 12:05:03 +0100	0.7	b5dataset	T20	Lymnaea_stagnalis	6939.896335
2021-06-11 13:05:03 +0100	0.7	b5dataset	T20	Lymnaea_stagnalis	4970.899134
2021-06-11 14:05:03 +0100	0.71	b5dataset	T20	Lymnaea_stagnalis	5754.849536
2021-06-11 15:05:20 +0100	0.71	b5dataset	T20	Lymnaea_stagnalis	9053.373258
2021-06-11 16:05:36 +0100	0.71	b5dataset	T20	Lymnaea_stagnalis	23442.82618
2021-06-11 17:05:53 +0100	0.72	b5dataset	T20	Lymnaea_stagnalis	7755.193344
2021-06-11 18:05:53 +0100	0.72	b5dataset	T20	Lymnaea_stagnalis	17552.29657
2021-06-11 19:05:53 +0100	0.72	b5dataset	T20	Lymnaea_stagnalis	2114.777203
2021-06-11 20:05:53 +0100	0.73	b5dataset	T20	Lymnaea_stagnalis	17851.67241
2021-06-11 21:05:53 +0100	0.73	b5dataset	T20	Lymnaea_stagnalis	1179.269849
2021-06-11 22:05:53 +0100	0.73	b5dataset	T20	Lymnaea_stagnalis	6376.810014
2021-06-11 23:05:53 +0100	0.74	b5dataset	T20	Lymnaea_stagnalis	1831.461349
2021-06-12 00:05:53 +0100	0.74	b5dataset	T20	Lymnaea_stagnalis	11769.88539
2021-06-12 01:05:54 +0100	0.74	b5dataset	T20	Lymnaea_stagnalis	2717.106629
2021-06-12 02:05:54 +0100	0.75	b5dataset	T20	Lymnaea_stagnalis	6145.660829
2021-06-12 03:05:54 +0100	0.75	b5dataset	T20	Lymnaea_stagnalis	1256.428271
2021-06-12 04:05:54 +0100	0.76	b5dataset	T20	Lymnaea_stagnalis	2996.027246
2021-06-12 05:05:54 +0100	0.76	b5dataset	T20	Lymnaea_stagnalis	3012.171201
2021-06-12 06:05:54 +0100	0.76	b5dataset	T20	Lymnaea_stagnalis	1244.003987
2021-06-12 07:05:54 +0100	0.77	b5dataset	T20	Lymnaea_stagnalis	1352.658698
2021-06-12 08:05:54 +0100	0.77	b5dataset	T20	Lymnaea_stagnalis	9422.588827
2021-06-12 09:05:54 +0100	0.77	b5dataset	T20	Lymnaea_stagnalis	506.3281842
2021-06-12 10:05:54 +0100	0.78	b5dataset	T20	Lymnaea_stagnalis	2440.857811
2021-06-12 11:05:55 +0100	0.78	b5dataset	T20	Lymnaea_stagnalis	1019.830792
2021-06-12 12:05:55 +0100	0.78	b5dataset	T20	Lymnaea_stagnalis	3724.65071
2021-06-12 13:05:55 +0100	0.79	b5dataset	T20	Lymnaea_stagnalis	3139.936983
2021-06-12 14:05:55 +0100	0.79	b5dataset	T20	Lymnaea_stagnalis	6868.727139
2021-06-12 15:05:55 +0100	0.79	b5dataset	T20	Lymnaea_stagnalis	304.7017623
2021-06-12 16:03:44 +0100	0.8	b5dataset	T20	Lymnaea_stagnalis	59940.83344
2021-06-12 17:03:50 +0100	0.8	b5dataset	T20	Lymnaea_stagnalis	1020.560134
2021-06-12 18:03:50 +0100	0.8	b5dataset	T20	Lymnaea_stagnalis	3123.299071
2021-06-12 19:03:50 +0100	0.81	b5dataset	T20	Lymnaea_stagnalis	1985.343407
2021-06-12 20:03:55 +0100	0.81	b5dataset	T20	Lymnaea_stagnalis	38116.73258
2021-06-12 21:04:07 +0100	0.81	b5dataset	T20	Lymnaea_stagnalis	743.1342425
2021-06-12 22:04:24 +0100	0.82	b5dataset	T20	Lymnaea_stagnalis	2264.734007
2021-06-12 23:04:41 +0100	0.82	b5dataset	T20	Lymnaea_stagnalis	18840.07041
2021-06-13 00:04:57 +0100	0.82	b5dataset	T20	Lymnaea_stagnalis	1792.682217
2021-06-13 01:04:57 +0100	0.83	b5dataset	T20	Lymnaea_stagnalis	16074.76898
2021-06-13 02:05:14 +0100	0.83	b5dataset	T20	Lymnaea_stagnalis	8133.821425
2021-06-13 03:05:14 +0100	0.83	b5dataset	T20	Lymnaea_stagnalis	471.491923
2021-06-13 04:05:14 +0100	0.84	b5dataset	T20	Lymnaea_stagnalis	737.8660689
2021-06-13 05:05:14 +0100	0.84	b5dataset	T20	Lymnaea_stagnalis	8505.750545
2021-06-13 06:05:14 +0100	0.84	b5dataset	T20	Lymnaea_stagnalis	68363.08587
2021-06-13 07:05:31 +0100	0.85	b5dataset	T20	Lymnaea_stagnalis	4206.548574
2021-06-13 08:05:48 +0100	0.85	b5dataset	T20	Lymnaea_stagnalis	28107.77774
2021-06-13 09:05:48 +0100	0.85	b5dataset	T20	Lymnaea_stagnalis	4115.435426
2021-06-13 10:06:05 +0100	0.86	b5dataset	T20	Lymnaea_stagnalis	1932.599914
2021-06-13 11:06:05 +0100	0.86	b5dataset	T20	Lymnaea_stagnalis	9482.920892
2021-06-13 12:06:05 +0100	0.86	b5dataset	T20	Lymnaea_stagnalis	892.6705211
2021-06-13 13:06:22 +0100	0.87	b5dataset	T20	Lymnaea_stagnalis	19144.38243
2021-06-13 14:06:22 +0100	0.87	b5dataset	T20	Lymnaea_stagnalis	13813.9377
2021-06-13 15:06:38 +0100	0.87	b5dataset	T20	Lymnaea_stagnalis	8664.879727
2021-06-13 16:06:38 +0100	0.88	b5dataset	T20	Lymnaea_stagnalis	411.6919054
2021-06-13 17:06:55 +0100	0.88	b5dataset	T20	Lymnaea_stagnalis	18556.38604
2021-06-13 18:07:12 +0100	0.88	b5dataset	T20	Lymnaea_stagnalis	31163.30567
2021-06-13 19:07:12 +0100	0.89	b5dataset	T20	Lymnaea_stagnalis	2556.187676
2021-06-13 20:07:12 +0100	0.89	b5dataset	T20	Lymnaea_stagnalis	16874.24257
2021-06-13 21:07:12 +0100	0.89	b5dataset	T20	Lymnaea_stagnalis	278.3847088
2021-06-13 22:07:29 +0100	0.9	b5dataset	T20	Lymnaea_stagnalis	15735.45212
2021-06-13 23:07:45 +0100	0.9	b5dataset	T20	Lymnaea_stagnalis	982.9912785
2021-06-14 00:08:02 +0100	0.9	b5dataset	T20	Lymnaea_stagnalis	332.5935295
2021-06-14 01:08:19 +0100	0.91	b5dataset	T20	Lymnaea_stagnalis	414.4186424
2021-06-14 02:08:19 +0100	0.91	b5dataset	T20	Lymnaea_stagnalis	152.4843394
2021-06-14 03:08:35 +0100	0.91	b5dataset	T20	Lymnaea_stagnalis	143.4919867
2021-06-14 04:08:35 +0100	0.92	b5dataset	T20	Lymnaea_stagnalis	856.9540959
2021-06-14 05:08:36 +0100	0.92	b5dataset	T20	Lymnaea_stagnalis	11305.65369
2021-06-14 06:08:36 +0100	0.92	b5dataset	T20	Lymnaea_stagnalis	3617.20614
2021-06-14 07:08:36 +0100	0.93	b5dataset	T20	Lymnaea_stagnalis	1841.416369
2021-06-14 08:08:36 +0100	0.93	b5dataset	T20	Lymnaea_stagnalis	184.9823466
2021-06-14 09:08:36 +0100	0.93	b5dataset	T20	Lymnaea_stagnalis	31565.4674
2021-06-14 10:08:36 +0100	0.94	b5dataset	T20	Lymnaea_stagnalis	29995.01229
2021-06-14 11:08:36 +0100	0.94	b5dataset	T20	Lymnaea_stagnalis	27013.70528
2021-06-14 12:08:52 +0100	0.94	b5dataset	T20	Lymnaea_stagnalis	14961.1192
2021-06-14 13:08:52 +0100	0.95	b5dataset	T20	Lymnaea_stagnalis	5196.48858
2021-06-14 14:08:53 +0100	0.95	b5dataset	T20	Lymnaea_stagnalis	23163.90034
2021-06-14 15:08:53 +0100	0.95	b5dataset	T20	Lymnaea_stagnalis	15866.69689
2021-06-14 16:08:53 +0100	0.96	b5dataset	T20	Lymnaea_stagnalis	76.04214329
2021-06-14 17:08:53 +0100	0.96	b5dataset	T20	Lymnaea_stagnalis	490.2149594
2021-06-14 18:08:53 +0100	0.96	b5dataset	T20	Lymnaea_stagnalis	199.2627011
2021-06-14 19:08:53 +0100	0.97	b5dataset	T20	Lymnaea_stagnalis	14928.07936
2021-06-14 20:08:53 +0100	0.97	b5dataset	T20	Lymnaea_stagnalis	1130.200389
2021-06-14 21:08:53 +0100	0.97	b5dataset	T20	Lymnaea_stagnalis	1942.940138
2021-06-14 22:08:53 +0100	0.98	b5dataset	T20	Lymnaea_stagnalis	16759.98975
2021-06-14 23:09:10 +0100	0.98	b5dataset	T20	Lymnaea_stagnalis	5924.053524
2021-06-15 00:09:10 +0100	0.98	b5dataset	T20	Lymnaea_stagnalis	358.2802666
2021-06-15 01:09:10 +0100	0.99	b5dataset	T20	Lymnaea_stagnalis	12259.77366
2021-06-15 02:09:26 +0100	0.99	b5dataset	T20	Lymnaea_stagnalis	319.0291947
2021-06-15 03:09:26 +0100	0.99	b5dataset	T20	Lymnaea_stagnalis	775.2503988
2021-06-15 04:09:26 +0100	1	b5dataset	T20	Lymnaea_stagnalis	286.0465882
2021-06-15 05:09:26 +0100	1	b5dataset	T20	Lymnaea_stagnalis	3863.909003
2021-06-02 18:22:39 +0100	0	b6dataset	T20	Lymnaea_stagnalis	191.2582405
2021-06-02 19:22:44 +0100	0	b6dataset	T20	Lymnaea_stagnalis	131.2603089
2021-06-02 20:23:01 +0100	0.01	b6dataset	T20	Lymnaea_stagnalis	142.7683705
2021-06-02 21:23:01 +0100	0.01	b6dataset	T20	Lymnaea_stagnalis	224.5655808
2021-06-02 22:23:01 +0100	0.01	b6dataset	T20	Lymnaea_stagnalis	113.2460402
2021-06-02 23:23:02 +0100	0.02	b6dataset	T20	Lymnaea_stagnalis	86.68819156
2021-06-03 00:23:18 +0100	0.02	b6dataset	T20	Lymnaea_stagnalis	92.17606196
2021-06-03 01:23:18 +0100	0.02	b6dataset	T20	Lymnaea_stagnalis	82.31736359
2021-06-03 02:23:18 +0100	0.03	b6dataset	T20	Lymnaea_stagnalis	95.25860126
2021-06-03 03:23:18 +0100	0.03	b6dataset	T20	Lymnaea_stagnalis	76.16521809
2021-06-03 04:23:18 +0100	0.03	b6dataset	T20	Lymnaea_stagnalis	128.9014882
2021-06-03 05:23:18 +0100	0.03	b6dataset	T20	Lymnaea_stagnalis	128.3221891
2021-06-03 06:23:35 +0100	0.04	b6dataset	T20	Lymnaea_stagnalis	148.2179873
2021-06-03 07:23:52 +0100	0.04	b6dataset	T20	Lymnaea_stagnalis	134.4291305
2021-06-03 08:24:09 +0100	0.04	b6dataset	T20	Lymnaea_stagnalis	143.1328196
2021-06-03 09:24:25 +0100	0.05	b6dataset	T20	Lymnaea_stagnalis	132.5453724
2021-06-03 10:24:41 +0100	0.05	b6dataset	T20	Lymnaea_stagnalis	112.8238984
2021-06-03 11:24:58 +0100	0.05	b6dataset	T20	Lymnaea_stagnalis	108.3576948
2021-06-03 12:25:14 +0100	0.06	b6dataset	T20	Lymnaea_stagnalis	237.2467004
2021-06-03 13:25:30 +0100	0.06	b6dataset	T20	Lymnaea_stagnalis	137.7073772
2021-06-03 14:25:47 +0100	0.06	b6dataset	T20	Lymnaea_stagnalis	119.8614585
2021-06-03 15:26:03 +0100	0.07	b6dataset	T20	Lymnaea_stagnalis	131.287406
2021-06-03 16:26:03 +0100	0.07	b6dataset	T20	Lymnaea_stagnalis	122.3816889
2021-06-03 17:26:03 +0100	0.07	b6dataset	T20	Lymnaea_stagnalis	143.573909
2021-06-03 18:26:03 +0100	0.08	b6dataset	T20	Lymnaea_stagnalis	153.0374044
2021-06-03 19:26:04 +0100	0.08	b6dataset	T20	Lymnaea_stagnalis	148.2492977
2021-06-03 20:26:20 +0100	0.08	b6dataset	T20	Lymnaea_stagnalis	158.9868738
2021-06-03 21:26:36 +0100	0.09	b6dataset	T20	Lymnaea_stagnalis	123.9853026
2021-06-03 22:26:53 +0100	0.09	b6dataset	T20	Lymnaea_stagnalis	391.6826842
2021-06-03 23:27:10 +0100	0.09	b6dataset	T20	Lymnaea_stagnalis	130.0450007
2021-06-04 00:27:26 +0100	0.1	b6dataset	T20	Lymnaea_stagnalis	130.3958003
2021-06-04 01:27:26 +0100	0.1	b6dataset	T20	Lymnaea_stagnalis	152.0739962
2021-06-04 02:27:26 +0100	0.1	b6dataset	T20	Lymnaea_stagnalis	180.7877572
2021-06-04 03:27:43 +0100	0.1	b6dataset	T20	Lymnaea_stagnalis	149.593903
2021-06-04 04:27:43 +0100	0.11	b6dataset	T20	Lymnaea_stagnalis	155.2270236
2021-06-04 05:27:43 +0100	0.11	b6dataset	T20	Lymnaea_stagnalis	120.2232225
2021-06-04 06:27:44 +0100	0.11	b6dataset	T20	Lymnaea_stagnalis	120.132508
2021-06-04 07:27:44 +0100	0.12	b6dataset	T20	Lymnaea_stagnalis	173.1376958
2021-06-04 08:27:44 +0100	0.12	b6dataset	T20	Lymnaea_stagnalis	165.7630748
2021-06-04 09:27:44 +0100	0.12	b6dataset	T20	Lymnaea_stagnalis	131.6323062
2021-06-04 10:27:44 +0100	0.13	b6dataset	T20	Lymnaea_stagnalis	164.2546131
2021-06-04 11:27:49 +0100	0.13	b6dataset	T20	Lymnaea_stagnalis	163.0053286
2021-06-04 12:27:56 +0100	0.13	b6dataset	T20	Lymnaea_stagnalis	154.1183314
2021-06-04 13:27:56 +0100	0.14	b6dataset	T20	Lymnaea_stagnalis	227.8384345
2021-06-04 14:28:13 +0100	0.14	b6dataset	T20	Lymnaea_stagnalis	282.024739
2021-06-04 15:28:13 +0100	0.14	b6dataset	T20	Lymnaea_stagnalis	528.6070114
2021-06-04 16:28:13 +0100	0.15	b6dataset	T20	Lymnaea_stagnalis	1150.202564
2021-06-04 17:28:14 +0100	0.15	b6dataset	T20	Lymnaea_stagnalis	458.2525493
2021-06-04 18:28:30 +0100	0.15	b6dataset	T20	Lymnaea_stagnalis	505.1213208
2021-06-04 19:28:47 +0100	0.16	b6dataset	T20	Lymnaea_stagnalis	1842.141753
2021-06-04 20:29:04 +0100	0.16	b6dataset	T20	Lymnaea_stagnalis	686.3817263
2021-06-04 21:29:04 +0100	0.16	b6dataset	T20	Lymnaea_stagnalis	1278.414567
2021-06-04 22:29:21 +0100	0.17	b6dataset	T20	Lymnaea_stagnalis	366.5084764
2021-06-04 23:29:37 +0100	0.17	b6dataset	T20	Lymnaea_stagnalis	2028.68746
2021-06-05 00:29:53 +0100	0.17	b6dataset	T20	Lymnaea_stagnalis	652.2764009
2021-06-05 01:30:10 +0100	0.17	b6dataset	T20	Lymnaea_stagnalis	1468.448541
2021-06-05 02:30:10 +0100	0.18	b6dataset	T20	Lymnaea_stagnalis	316.1363027
2021-06-05 03:30:10 +0100	0.18	b6dataset	T20	Lymnaea_stagnalis	13897.24893
2021-06-05 04:30:11 +0100	0.18	b6dataset	T20	Lymnaea_stagnalis	1711.286306
2021-06-05 05:30:11 +0100	0.19	b6dataset	T20	Lymnaea_stagnalis	1569.022229
2021-06-05 06:30:11 +0100	0.19	b6dataset	T20	Lymnaea_stagnalis	2561.088668
2021-06-05 07:30:11 +0100	0.19	b6dataset	T20	Lymnaea_stagnalis	6856.96057
2021-06-05 08:30:11 +0100	0.2	b6dataset	T20	Lymnaea_stagnalis	921.2901799
2021-06-05 09:30:11 +0100	0.2	b6dataset	T20	Lymnaea_stagnalis	1829.570357
2021-06-05 10:30:12 +0100	0.2	b6dataset	T20	Lymnaea_stagnalis	3807.40598
2021-06-05 11:42:22 +0100	0.21	b6dataset	T20	Lymnaea_stagnalis	315.3449513
2021-06-05 12:42:46 +0100	0.21	b6dataset	T20	Lymnaea_stagnalis	4548.334241
2021-06-05 13:43:02 +0100	0.21	b6dataset	T20	Lymnaea_stagnalis	15582.97317
2021-06-05 14:43:19 +0100	0.22	b6dataset	T20	Lymnaea_stagnalis	837.038029
2021-06-05 15:43:35 +0100	0.22	b6dataset	T20	Lymnaea_stagnalis	8277.670919
2021-06-05 16:43:52 +0100	0.22	b6dataset	T20	Lymnaea_stagnalis	5413.44173
2021-06-05 17:44:09 +0100	0.23	b6dataset	T20	Lymnaea_stagnalis	4882.752565
2021-06-05 18:44:09 +0100	0.23	b6dataset	T20	Lymnaea_stagnalis	14399.88735
2021-06-05 19:44:09 +0100	0.23	b6dataset	T20	Lymnaea_stagnalis	3509.833041
2021-06-05 20:44:25 +0100	0.23	b6dataset	T20	Lymnaea_stagnalis	2688.124516
2021-06-05 21:44:42 +0100	0.24	b6dataset	T20	Lymnaea_stagnalis	12416.11461
2021-06-05 22:44:42 +0100	0.24	b6dataset	T20	Lymnaea_stagnalis	18175.96094
2021-06-05 23:44:42 +0100	0.24	b6dataset	T20	Lymnaea_stagnalis	9242.433429
2021-06-06 00:44:58 +0100	0.25	b6dataset	T20	Lymnaea_stagnalis	14502.33861
2021-06-06 01:45:15 +0100	0.25	b6dataset	T20	Lymnaea_stagnalis	10307.79713
2021-06-06 02:45:32 +0100	0.25	b6dataset	T20	Lymnaea_stagnalis	9186.41272
2021-06-06 03:45:48 +0100	0.26	b6dataset	T20	Lymnaea_stagnalis	16017.70955
2021-06-06 04:46:04 +0100	0.26	b6dataset	T20	Lymnaea_stagnalis	8823.48431
2021-06-06 05:46:21 +0100	0.26	b6dataset	T20	Lymnaea_stagnalis	16466.7743
2021-06-06 06:46:38 +0100	0.27	b6dataset	T20	Lymnaea_stagnalis	8281.002024
2021-06-06 07:46:54 +0100	0.27	b6dataset	T20	Lymnaea_stagnalis	9890.950381
2021-06-06 08:47:11 +0100	0.27	b6dataset	T20	Lymnaea_stagnalis	20933.43556
2021-06-06 09:47:28 +0100	0.28	b6dataset	T20	Lymnaea_stagnalis	17421.28959
2021-06-06 10:47:28 +0100	0.28	b6dataset	T20	Lymnaea_stagnalis	9872.241974
2021-06-06 11:47:45 +0100	0.28	b6dataset	T20	Lymnaea_stagnalis	7017.318557
2021-06-06 12:48:01 +0100	0.29	b6dataset	T20	Lymnaea_stagnalis	39408.5698
2021-06-06 13:48:01 +0100	0.29	b6dataset	T20	Lymnaea_stagnalis	10411.88287
2021-06-06 14:48:01 +0100	0.29	b6dataset	T20	Lymnaea_stagnalis	17594.42943
2021-06-06 15:48:01 +0100	0.3	b6dataset	T20	Lymnaea_stagnalis	9829.993299
2021-06-06 16:48:17 +0100	0.3	b6dataset	T20	Lymnaea_stagnalis	40136.42966
2021-06-06 17:48:33 +0100	0.3	b6dataset	T20	Lymnaea_stagnalis	29036.5189
2021-06-06 18:48:34 +0100	0.3	b6dataset	T20	Lymnaea_stagnalis	12444.76056
2021-06-06 19:48:50 +0100	0.31	b6dataset	T20	Lymnaea_stagnalis	16784.91217
2021-06-06 20:48:50 +0100	0.31	b6dataset	T20	Lymnaea_stagnalis	26242.61696
2021-06-06 21:48:50 +0100	0.31	b6dataset	T20	Lymnaea_stagnalis	38109.39458
2021-06-06 22:49:07 +0100	0.32	b6dataset	T20	Lymnaea_stagnalis	20573.67764
2021-06-06 23:49:24 +0100	0.32	b6dataset	T20	Lymnaea_stagnalis	40796.39575
2021-06-07 00:49:40 +0100	0.32	b6dataset	T20	Lymnaea_stagnalis	25678.48121
2021-06-07 01:49:57 +0100	0.33	b6dataset	T20	Lymnaea_stagnalis	17118.9628
2021-06-07 02:49:57 +0100	0.33	b6dataset	T20	Lymnaea_stagnalis	33548.45573
2021-06-07 03:50:13 +0100	0.33	b6dataset	T20	Lymnaea_stagnalis	50707.51228
2021-06-07 04:50:30 +0100	0.34	b6dataset	T20	Lymnaea_stagnalis	24776.78455
2021-06-07 05:50:46 +0100	0.34	b6dataset	T20	Lymnaea_stagnalis	24786.47979
2021-06-07 06:51:03 +0100	0.34	b6dataset	T20	Lymnaea_stagnalis	31031.97705
2021-06-07 07:51:20 +0100	0.35	b6dataset	T20	Lymnaea_stagnalis	23478.65304
2021-06-07 08:51:20 +0100	0.35	b6dataset	T20	Lymnaea_stagnalis	21324.29022
2021-06-07 09:51:37 +0100	0.35	b6dataset	T20	Lymnaea_stagnalis	75305.64814
2021-06-07 10:51:37 +0100	0.36	b6dataset	T20	Lymnaea_stagnalis	39296.33329
2021-06-07 11:51:37 +0100	0.36	b6dataset	T20	Lymnaea_stagnalis	49969.0266
2021-06-07 12:51:53 +0100	0.36	b6dataset	T20	Lymnaea_stagnalis	38725.22321
2021-06-07 13:52:10 +0100	0.37	b6dataset	T20	Lymnaea_stagnalis	38925.79776
2021-06-07 14:52:10 +0100	0.37	b6dataset	T20	Lymnaea_stagnalis	48116.63109
2021-06-07 15:52:11 +0100	0.37	b6dataset	T20	Lymnaea_stagnalis	43123.72678
2021-06-07 16:51:55 +0100	0.37	b6dataset	T20	Lymnaea_stagnalis	63279.97172
2021-06-07 17:52:12 +0100	0.38	b6dataset	T20	Lymnaea_stagnalis	102845.3685
2021-06-07 18:52:28 +0100	0.38	b6dataset	T20	Lymnaea_stagnalis	63785.5243
2021-06-07 19:52:44 +0100	0.38	b6dataset	T20	Lymnaea_stagnalis	88740.33291
2021-06-07 20:53:01 +0100	0.39	b6dataset	T20	Lymnaea_stagnalis	18417.60378
2021-06-07 21:53:17 +0100	0.39	b6dataset	T20	Lymnaea_stagnalis	30168.43959
2021-06-07 22:53:17 +0100	0.39	b6dataset	T20	Lymnaea_stagnalis	71082.93778
2021-06-07 23:53:34 +0100	0.4	b6dataset	T20	Lymnaea_stagnalis	37173.08419
2021-06-08 00:53:51 +0100	0.4	b6dataset	T20	Lymnaea_stagnalis	42753.55697
2021-06-08 01:54:07 +0100	0.4	b6dataset	T20	Lymnaea_stagnalis	66488.23837
2021-06-08 02:54:24 +0100	0.41	b6dataset	T20	Lymnaea_stagnalis	71133.50613
2021-06-08 03:54:41 +0100	0.41	b6dataset	T20	Lymnaea_stagnalis	51950.90414
2021-06-08 04:54:41 +0100	0.41	b6dataset	T20	Lymnaea_stagnalis	13107.15921
2021-06-08 05:54:41 +0100	0.42	b6dataset	T20	Lymnaea_stagnalis	64962.41096
2021-06-08 06:54:41 +0100	0.42	b6dataset	T20	Lymnaea_stagnalis	15210.23212
2021-06-08 07:54:41 +0100	0.42	b6dataset	T20	Lymnaea_stagnalis	39874.16753
2021-06-08 08:54:41 +0100	0.43	b6dataset	T20	Lymnaea_stagnalis	36130.09533
2021-06-08 09:54:58 +0100	0.43	b6dataset	T20	Lymnaea_stagnalis	22564.77506
2021-06-08 10:55:15 +0100	0.43	b6dataset	T20	Lymnaea_stagnalis	27022.41328
2021-06-08 11:55:15 +0100	0.43	b6dataset	T20	Lymnaea_stagnalis	62435.45661
2021-06-08 12:55:32 +0100	0.44	b6dataset	T20	Lymnaea_stagnalis	27801.36987
2021-06-08 13:55:48 +0100	0.44	b6dataset	T20	Lymnaea_stagnalis	35825.89267
2021-06-08 14:56:05 +0100	0.44	b6dataset	T20	Lymnaea_stagnalis	28227.13593
2021-06-08 15:56:21 +0100	0.45	b6dataset	T20	Lymnaea_stagnalis	34089.64973
2021-06-08 16:56:21 +0100	0.45	b6dataset	T20	Lymnaea_stagnalis	12880.26282
2021-06-08 17:56:22 +0100	0.45	b6dataset	T20	Lymnaea_stagnalis	35703.44443
2021-06-08 18:56:38 +0100	0.46	b6dataset	T20	Lymnaea_stagnalis	21060.91851
2021-06-08 19:56:55 +0100	0.46	b6dataset	T20	Lymnaea_stagnalis	22663.4024
2021-06-08 20:57:12 +0100	0.46	b6dataset	T20	Lymnaea_stagnalis	3822.631241
2021-06-08 21:57:12 +0100	0.47	b6dataset	T20	Lymnaea_stagnalis	11981.08113
2021-06-08 22:57:12 +0100	0.47	b6dataset	T20	Lymnaea_stagnalis	57708.98825
2021-06-08 23:57:29 +0100	0.47	b6dataset	T20	Lymnaea_stagnalis	105291.9912
2021-06-09 00:57:45 +0100	0.48	b6dataset	T20	Lymnaea_stagnalis	30664.97108
2021-06-09 01:57:45 +0100	0.48	b6dataset	T20	Lymnaea_stagnalis	179.649542
2021-06-09 02:57:46 +0100	0.48	b6dataset	T20	Lymnaea_stagnalis	4576.541622
2021-06-09 03:57:46 +0100	0.49	b6dataset	T20	Lymnaea_stagnalis	29193.52766
2021-06-09 04:57:46 +0100	0.49	b6dataset	T20	Lymnaea_stagnalis	264.1503016
2021-06-09 05:58:03 +0100	0.49	b6dataset	T20	Lymnaea_stagnalis	2548.290403
2021-06-09 06:58:19 +0100	0.5	b6dataset	T20	Lymnaea_stagnalis	244.2197377
2021-06-09 07:58:36 +0100	0.5	b6dataset	T20	Lymnaea_stagnalis	6087.629081
2021-06-09 08:58:36 +0100	0.5	b6dataset	T20	Lymnaea_stagnalis	48734.04355
2021-06-09 09:58:36 +0100	0.5	b6dataset	T20	Lymnaea_stagnalis	74499.78689
2021-06-09 10:58:36 +0100	0.51	b6dataset	T20	Lymnaea_stagnalis	35651.39374
2021-06-09 11:58:52 +0100	0.51	b6dataset	T20	Lymnaea_stagnalis	138.3433553
2021-06-09 12:58:52 +0100	0.51	b6dataset	T20	Lymnaea_stagnalis	64.9124941
2021-06-09 13:58:52 +0100	0.52	b6dataset	T20	Lymnaea_stagnalis	71167.71549
2021-06-09 14:59:09 +0100	0.52	b6dataset	T20	Lymnaea_stagnalis	193.4124176
2021-06-09 15:59:25 +0100	0.52	b6dataset	T20	Lymnaea_stagnalis	981.9788457
2021-06-09 16:59:42 +0100	0.53	b6dataset	T20	Lymnaea_stagnalis	195.5993896
2021-06-09 17:59:42 +0100	0.53	b6dataset	T20	Lymnaea_stagnalis	298.4956938
2021-06-09 18:59:58 +0100	0.53	b6dataset	T20	Lymnaea_stagnalis	753.9842835
2021-06-09 20:00:15 +0100	0.54	b6dataset	T20	Lymnaea_stagnalis	1232.194541
2021-06-09 21:00:15 +0100	0.54	b6dataset	T20	Lymnaea_stagnalis	2514.001436
2021-06-09 22:00:31 +0100	0.54	b6dataset	T20	Lymnaea_stagnalis	253.782396
2021-06-09 23:00:32 +0100	0.55	b6dataset	T20	Lymnaea_stagnalis	555.8062375
2021-06-10 00:00:48 +0100	0.55	b6dataset	T20	Lymnaea_stagnalis	1217.853362
2021-06-10 01:01:05 +0100	0.55	b6dataset	T20	Lymnaea_stagnalis	1379.718387
2021-06-10 02:01:21 +0100	0.56	b6dataset	T20	Lymnaea_stagnalis	3907.917873
2021-06-10 03:01:38 +0100	0.56	b6dataset	T20	Lymnaea_stagnalis	1198.797772
2021-06-10 04:01:38 +0100	0.56	b6dataset	T20	Lymnaea_stagnalis	8325.539606
2021-06-10 05:01:55 +0100	0.57	b6dataset	T20	Lymnaea_stagnalis	419.4052228
2021-06-10 06:02:11 +0100	0.57	b6dataset	T20	Lymnaea_stagnalis	2635.929736
2021-06-10 07:02:11 +0100	0.57	b6dataset	T20	Lymnaea_stagnalis	1123.420321
2021-06-10 08:02:12 +0100	0.57	b6dataset	T20	Lymnaea_stagnalis	4171.900905
2021-06-10 09:01:33 +0100	0.58	b6dataset	T20	Lymnaea_stagnalis	16298.95589
2021-06-10 10:01:57 +0100	0.58	b6dataset	T20	Lymnaea_stagnalis	11451.7025
2021-06-10 11:01:57 +0100	0.58	b6dataset	T20	Lymnaea_stagnalis	9998.938
2021-06-10 12:02:14 +0100	0.59	b6dataset	T20	Lymnaea_stagnalis	6893.007038
2021-06-10 13:02:30 +0100	0.59	b6dataset	T20	Lymnaea_stagnalis	4400.513785
2021-06-10 14:02:47 +0100	0.59	b6dataset	T20	Lymnaea_stagnalis	1590.425441
2021-06-10 15:02:47 +0100	0.6	b6dataset	T20	Lymnaea_stagnalis	8496.923371
2021-06-10 16:02:47 +0100	0.6	b6dataset	T20	Lymnaea_stagnalis	5452.62149
2021-06-10 17:02:47 +0100	0.6	b6dataset	T20	Lymnaea_stagnalis	6983.09887
2021-06-10 18:03:04 +0100	0.61	b6dataset	T20	Lymnaea_stagnalis	2285.899478
2021-06-10 19:03:20 +0100	0.61	b6dataset	T20	Lymnaea_stagnalis	1813.435691
2021-06-10 20:03:21 +0100	0.61	b6dataset	T20	Lymnaea_stagnalis	1672.316098
2021-06-10 21:03:37 +0100	0.62	b6dataset	T20	Lymnaea_stagnalis	1360.412236
2021-06-10 22:03:54 +0100	0.62	b6dataset	T20	Lymnaea_stagnalis	3887.47789
2021-06-10 23:03:54 +0100	0.62	b6dataset	T20	Lymnaea_stagnalis	8229.51136
2021-06-11 00:04:11 +0100	0.63	b6dataset	T20	Lymnaea_stagnalis	5623.003644
2021-06-11 01:04:27 +0100	0.63	b6dataset	T20	Lymnaea_stagnalis	3127.174422
2021-06-11 02:04:44 +0100	0.63	b6dataset	T20	Lymnaea_stagnalis	7383.908451
2021-06-11 03:04:45 +0100	0.63	b6dataset	T20	Lymnaea_stagnalis	3961.587953
2021-06-11 04:05:01 +0100	0.64	b6dataset	T20	Lymnaea_stagnalis	3930.763604
2021-06-11 05:05:17 +0100	0.64	b6dataset	T20	Lymnaea_stagnalis	4480.632846
2021-06-11 06:05:18 +0100	0.64	b6dataset	T20	Lymnaea_stagnalis	4548.512223
2021-06-11 07:05:19 +0100	0.65	b6dataset	T20	Lymnaea_stagnalis	3065.103794
2021-06-11 08:05:19 +0100	0.65	b6dataset	T20	Lymnaea_stagnalis	4551.196688
2021-06-11 09:05:17 +0100	0.65	b6dataset	T20	Lymnaea_stagnalis	4386.0281
2021-06-11 10:05:34 +0100	0.66	b6dataset	T20	Lymnaea_stagnalis	7853.709574
2021-06-11 11:05:34 +0100	0.66	b6dataset	T20	Lymnaea_stagnalis	7639.570093
2021-06-11 12:05:34 +0100	0.66	b6dataset	T20	Lymnaea_stagnalis	1046.403895
2021-06-11 13:05:34 +0100	0.67	b6dataset	T20	Lymnaea_stagnalis	4899.970665
2021-06-11 14:05:34 +0100	0.67	b6dataset	T20	Lymnaea_stagnalis	9678.414571
2021-06-11 15:05:51 +0100	0.67	b6dataset	T20	Lymnaea_stagnalis	5917.048001
2021-06-11 16:06:07 +0100	0.68	b6dataset	T20	Lymnaea_stagnalis	4781.460771
2021-06-11 17:06:24 +0100	0.68	b6dataset	T20	Lymnaea_stagnalis	4381.403358
2021-06-11 18:06:24 +0100	0.68	b6dataset	T20	Lymnaea_stagnalis	1116.820753
2021-06-11 19:06:24 +0100	0.69	b6dataset	T20	Lymnaea_stagnalis	725.3500564
2021-06-11 20:06:24 +0100	0.69	b6dataset	T20	Lymnaea_stagnalis	6383.30228
2021-06-11 21:06:24 +0100	0.69	b6dataset	T20	Lymnaea_stagnalis	6397.376562
2021-06-11 22:06:24 +0100	0.7	b6dataset	T20	Lymnaea_stagnalis	5894.414649
2021-06-11 23:06:24 +0100	0.7	b6dataset	T20	Lymnaea_stagnalis	1529.685936
2021-06-12 00:06:24 +0100	0.7	b6dataset	T20	Lymnaea_stagnalis	9108.302431
2021-06-12 01:06:25 +0100	0.7	b6dataset	T20	Lymnaea_stagnalis	2525.5797
2021-06-12 02:06:25 +0100	0.71	b6dataset	T20	Lymnaea_stagnalis	3217.667374
2021-06-12 03:06:25 +0100	0.71	b6dataset	T20	Lymnaea_stagnalis	1071.892894
2021-06-12 04:06:25 +0100	0.71	b6dataset	T20	Lymnaea_stagnalis	31912.70378
2021-06-12 05:06:25 +0100	0.72	b6dataset	T20	Lymnaea_stagnalis	36096.49018
2021-06-12 06:06:25 +0100	0.72	b6dataset	T20	Lymnaea_stagnalis	29976.793
2021-06-12 07:06:25 +0100	0.72	b6dataset	T20	Lymnaea_stagnalis	17294.82462
2021-06-12 08:06:25 +0100	0.73	b6dataset	T20	Lymnaea_stagnalis	35636.59296
2021-06-12 09:06:25 +0100	0.73	b6dataset	T20	Lymnaea_stagnalis	885.6036517
2021-06-12 10:06:25 +0100	0.73	b6dataset	T20	Lymnaea_stagnalis	1271.062769
2021-06-12 11:06:26 +0100	0.74	b6dataset	T20	Lymnaea_stagnalis	721.4874112
2021-06-12 12:06:26 +0100	0.74	b6dataset	T20	Lymnaea_stagnalis	205.2818312
2021-06-12 13:06:26 +0100	0.74	b6dataset	T20	Lymnaea_stagnalis	228.3946357
2021-06-12 14:06:26 +0100	0.75	b6dataset	T20	Lymnaea_stagnalis	778.4271051
2021-06-12 15:06:26 +0100	0.75	b6dataset	T20	Lymnaea_stagnalis	1394.027862
2021-06-12 16:04:15 +0100	0.75	b6dataset	T20	Lymnaea_stagnalis	3105.667081
2021-06-12 17:04:21 +0100	0.76	b6dataset	T20	Lymnaea_stagnalis	43521.60276
2021-06-12 18:04:21 +0100	0.76	b6dataset	T20	Lymnaea_stagnalis	18769.98103
2021-06-12 19:04:21 +0100	0.76	b6dataset	T20	Lymnaea_stagnalis	38454.01827
2021-06-12 20:04:26 +0100	0.77	b6dataset	T20	Lymnaea_stagnalis	77547.23339
2021-06-12 21:04:38 +0100	0.77	b6dataset	T20	Lymnaea_stagnalis	29908.88159
2021-06-12 22:04:55 +0100	0.77	b6dataset	T20	Lymnaea_stagnalis	59337.17808
2021-06-12 23:05:12 +0100	0.77	b6dataset	T20	Lymnaea_stagnalis	25195.80154
2021-06-13 00:05:28 +0100	0.78	b6dataset	T20	Lymnaea_stagnalis	52365.87467
2021-06-13 01:05:28 +0100	0.78	b6dataset	T20	Lymnaea_stagnalis	30555.184
2021-06-13 02:05:45 +0100	0.78	b6dataset	T20	Lymnaea_stagnalis	48747.56049
2021-06-13 03:05:45 +0100	0.79	b6dataset	T20	Lymnaea_stagnalis	26015.66249
2021-06-13 04:05:45 +0100	0.79	b6dataset	T20	Lymnaea_stagnalis	35970.36518
2021-06-13 05:05:45 +0100	0.79	b6dataset	T20	Lymnaea_stagnalis	6149.546724
2021-06-13 06:05:45 +0100	0.8	b6dataset	T20	Lymnaea_stagnalis	38525.303
2021-06-13 07:06:02 +0100	0.8	b6dataset	T20	Lymnaea_stagnalis	29469.92289
2021-06-13 08:06:19 +0100	0.8	b6dataset	T20	Lymnaea_stagnalis	48680.59271
2021-06-13 09:06:19 +0100	0.81	b6dataset	T20	Lymnaea_stagnalis	33673.58315
2021-06-13 10:06:36 +0100	0.81	b6dataset	T20	Lymnaea_stagnalis	8976.09509
2021-06-13 11:06:36 +0100	0.81	b6dataset	T20	Lymnaea_stagnalis	27949.36628
2021-06-13 12:06:36 +0100	0.82	b6dataset	T20	Lymnaea_stagnalis	22874.13979
2021-06-13 13:06:53 +0100	0.82	b6dataset	T20	Lymnaea_stagnalis	17499.52357
2021-06-13 14:06:53 +0100	0.82	b6dataset	T20	Lymnaea_stagnalis	21633.97846
2021-06-13 15:07:09 +0100	0.83	b6dataset	T20	Lymnaea_stagnalis	33140.31675
2021-06-13 16:07:09 +0100	0.83	b6dataset	T20	Lymnaea_stagnalis	19667.91288
2021-06-13 17:07:26 +0100	0.83	b6dataset	T20	Lymnaea_stagnalis	19459.19483
2021-06-13 18:07:43 +0100	0.83	b6dataset	T20	Lymnaea_stagnalis	25237.27607
2021-06-13 19:07:43 +0100	0.84	b6dataset	T20	Lymnaea_stagnalis	20785.99216
2021-06-13 20:07:43 +0100	0.84	b6dataset	T20	Lymnaea_stagnalis	15466.00115
2021-06-13 21:07:43 +0100	0.84	b6dataset	T20	Lymnaea_stagnalis	9466.522989
2021-06-13 22:08:00 +0100	0.85	b6dataset	T20	Lymnaea_stagnalis	12454.16015
2021-06-13 23:08:16 +0100	0.85	b6dataset	T20	Lymnaea_stagnalis	24484.94267
2021-06-14 00:08:33 +0100	0.85	b6dataset	T20	Lymnaea_stagnalis	28767.05344
2021-06-14 01:08:50 +0100	0.86	b6dataset	T20	Lymnaea_stagnalis	19634.64217
2021-06-14 02:08:50 +0100	0.86	b6dataset	T20	Lymnaea_stagnalis	19981.84831
2021-06-14 03:09:06 +0100	0.86	b6dataset	T20	Lymnaea_stagnalis	34591.06446
2021-06-14 04:09:06 +0100	0.87	b6dataset	T20	Lymnaea_stagnalis	12940.46304
2021-06-14 05:09:07 +0100	0.87	b6dataset	T20	Lymnaea_stagnalis	12556.01037
2021-06-14 06:09:07 +0100	0.87	b6dataset	T20	Lymnaea_stagnalis	11811.62019
2021-06-14 07:09:07 +0100	0.88	b6dataset	T20	Lymnaea_stagnalis	29155.93191
2021-06-14 08:09:07 +0100	0.88	b6dataset	T20	Lymnaea_stagnalis	3686.760374
2021-06-14 09:09:07 +0100	0.88	b6dataset	T20	Lymnaea_stagnalis	9216.494947
2021-06-14 10:09:07 +0100	0.89	b6dataset	T20	Lymnaea_stagnalis	7639.267083
2021-06-14 11:09:07 +0100	0.89	b6dataset	T20	Lymnaea_stagnalis	16800.30627
2021-06-14 12:09:23 +0100	0.89	b6dataset	T20	Lymnaea_stagnalis	1029.480018
2021-06-14 13:09:23 +0100	0.9	b6dataset	T20	Lymnaea_stagnalis	27021.32461
2021-06-14 14:09:24 +0100	0.9	b6dataset	T20	Lymnaea_stagnalis	7295.998444
2021-06-14 15:09:24 +0100	0.9	b6dataset	T20	Lymnaea_stagnalis	397.826123
2021-06-14 16:09:24 +0100	0.9	b6dataset	T20	Lymnaea_stagnalis	1287.179522
2021-06-14 17:09:24 +0100	0.91	b6dataset	T20	Lymnaea_stagnalis	582.6902719
2021-06-14 18:09:24 +0100	0.91	b6dataset	T20	Lymnaea_stagnalis	130.433216
2021-06-14 19:09:24 +0100	0.91	b6dataset	T20	Lymnaea_stagnalis	7563.209331
2021-06-14 20:09:24 +0100	0.92	b6dataset	T20	Lymnaea_stagnalis	280.9935664
2021-06-14 21:09:24 +0100	0.92	b6dataset	T20	Lymnaea_stagnalis	3427.181383
2021-06-14 22:09:24 +0100	0.92	b6dataset	T20	Lymnaea_stagnalis	730.4345478
2021-06-14 23:09:41 +0100	0.93	b6dataset	T20	Lymnaea_stagnalis	1688.324495
2021-06-15 00:09:41 +0100	0.93	b6dataset	T20	Lymnaea_stagnalis	8708.948361
2021-06-15 01:09:41 +0100	0.93	b6dataset	T20	Lymnaea_stagnalis	94.4532047
2021-06-15 02:09:57 +0100	0.94	b6dataset	T20	Lymnaea_stagnalis	201.8934618
2021-06-15 03:09:57 +0100	0.94	b6dataset	T20	Lymnaea_stagnalis	7042.182494
2021-06-15 04:09:57 +0100	0.94	b6dataset	T20	Lymnaea_stagnalis	4075.00435
2021-06-15 05:09:57 +0100	0.95	b6dataset	T20	Lymnaea_stagnalis	142.4550681
2021-06-15 06:10:13 +0100	0.95	b6dataset	T20	Lymnaea_stagnalis	510.7558538
2021-06-15 07:10:29 +0100	0.95	b6dataset	T20	Lymnaea_stagnalis	2472.108218
2021-06-15 08:10:45 +0100	0.96	b6dataset	T20	Lymnaea_stagnalis	14473.83877
2021-06-15 09:10:45 +0100	0.96	b6dataset	T20	Lymnaea_stagnalis	104.7379088
2021-06-15 10:11:54 +0100	0.96	b6dataset	T20	Lymnaea_stagnalis	6740.925243
2021-06-15 11:12:11 +0100	0.97	b6dataset	T20	Lymnaea_stagnalis	763.1488917
2021-06-15 12:12:11 +0100	0.97	b6dataset	T20	Lymnaea_stagnalis	1161.93778
2021-06-15 13:12:28 +0100	0.97	b6dataset	T20	Lymnaea_stagnalis	2249.589083
2021-06-15 14:12:28 +0100	0.97	b6dataset	T20	Lymnaea_stagnalis	144.2258991
2021-06-15 15:12:28 +0100	0.98	b6dataset	T20	Lymnaea_stagnalis	4526.18502
2021-06-15 16:12:28 +0100	0.98	b6dataset	T20	Lymnaea_stagnalis	2993.790669
2021-06-15 17:12:44 +0100	0.98	b6dataset	T20	Lymnaea_stagnalis	162.3168565
2021-06-15 18:13:01 +0100	0.99	b6dataset	T20	Lymnaea_stagnalis	5946.73937
2021-06-15 19:13:01 +0100	0.99	b6dataset	T20	Lymnaea_stagnalis	1522.336152
2021-06-15 20:13:01 +0100	0.99	b6dataset	T20	Lymnaea_stagnalis	44.95637673
2021-06-15 21:13:01 +0100	1	b6dataset	T20	Lymnaea_stagnalis	2966.628037
2021-06-15 22:13:02 +0100	1	b6dataset	T20	Lymnaea_stagnalis	0
2021-06-02 18:24:12 +0100	0	b9dataset	T20	Lymnaea_stagnalis	93.17156394
2021-06-02 19:24:17 +0100	0	b9dataset	T20	Lymnaea_stagnalis	119.5477458
2021-06-02 20:24:34 +0100	0.01	b9dataset	T20	Lymnaea_stagnalis	109.1204872
2021-06-02 21:24:34 +0100	0.01	b9dataset	T20	Lymnaea_stagnalis	111.4006551
2021-06-02 22:24:34 +0100	0.01	b9dataset	T20	Lymnaea_stagnalis	82.44698679
2021-06-02 23:24:34 +0100	0.02	b9dataset	T20	Lymnaea_stagnalis	57.71510095
2021-06-03 00:24:50 +0100	0.02	b9dataset	T20	Lymnaea_stagnalis	76.4273053
2021-06-03 01:24:51 +0100	0.02	b9dataset	T20	Lymnaea_stagnalis	57.80887767
2021-06-03 02:24:51 +0100	0.03	b9dataset	T20	Lymnaea_stagnalis	99.59070106
2021-06-03 03:24:51 +0100	0.03	b9dataset	T20	Lymnaea_stagnalis	79.66982144
2021-06-03 04:24:51 +0100	0.03	b9dataset	T20	Lymnaea_stagnalis	88.6349421
2021-06-03 05:24:51 +0100	0.04	b9dataset	T20	Lymnaea_stagnalis	87.67914881
2021-06-03 06:25:08 +0100	0.04	b9dataset	T20	Lymnaea_stagnalis	112.4027007
2021-06-03 07:25:25 +0100	0.04	b9dataset	T20	Lymnaea_stagnalis	103.0378523
2021-06-03 08:25:41 +0100	0.05	b9dataset	T20	Lymnaea_stagnalis	105.9833078
2021-06-03 09:25:58 +0100	0.05	b9dataset	T20	Lymnaea_stagnalis	113.3226733
2021-06-03 10:26:14 +0100	0.05	b9dataset	T20	Lymnaea_stagnalis	78.60186977
2021-06-03 11:26:31 +0100	0.06	b9dataset	T20	Lymnaea_stagnalis	137.8343331
2021-06-03 12:26:47 +0100	0.06	b9dataset	T20	Lymnaea_stagnalis	140.1771395
2021-06-03 13:27:03 +0100	0.06	b9dataset	T20	Lymnaea_stagnalis	124.8979498
2021-06-03 14:27:19 +0100	0.07	b9dataset	T20	Lymnaea_stagnalis	116.9521243
2021-06-03 15:27:36 +0100	0.07	b9dataset	T20	Lymnaea_stagnalis	104.3274767
2021-06-03 16:27:36 +0100	0.07	b9dataset	T20	Lymnaea_stagnalis	118.172409
2021-06-03 17:27:36 +0100	0.08	b9dataset	T20	Lymnaea_stagnalis	149.731068
2021-06-03 18:27:36 +0100	0.08	b9dataset	T20	Lymnaea_stagnalis	114.5761871
2021-06-03 19:27:36 +0100	0.09	b9dataset	T20	Lymnaea_stagnalis	132.3853288
2021-06-03 20:27:53 +0100	0.09	b9dataset	T20	Lymnaea_stagnalis	146.8320369
2021-06-03 21:28:09 +0100	0.09	b9dataset	T20	Lymnaea_stagnalis	443.8806592
2021-06-03 22:28:26 +0100	0.1	b9dataset	T20	Lymnaea_stagnalis	117.5839006
2021-06-03 23:28:43 +0100	0.1	b9dataset	T20	Lymnaea_stagnalis	122.5668897
2021-06-04 00:28:59 +0100	0.1	b9dataset	T20	Lymnaea_stagnalis	114.4227623
2021-06-04 01:28:59 +0100	0.11	b9dataset	T20	Lymnaea_stagnalis	123.5832264
2021-06-04 02:28:59 +0100	0.11	b9dataset	T20	Lymnaea_stagnalis	121.8009874
2021-06-04 03:29:16 +0100	0.11	b9dataset	T20	Lymnaea_stagnalis	114.5886531
2021-06-04 04:29:16 +0100	0.12	b9dataset	T20	Lymnaea_stagnalis	106.1261527
2021-06-04 05:29:16 +0100	0.12	b9dataset	T20	Lymnaea_stagnalis	110.3399413
2021-06-04 06:29:16 +0100	0.12	b9dataset	T20	Lymnaea_stagnalis	101.8780396
2021-06-04 07:29:17 +0100	0.13	b9dataset	T20	Lymnaea_stagnalis	105.1348012
2021-06-04 08:29:17 +0100	0.13	b9dataset	T20	Lymnaea_stagnalis	102.2819545
2021-06-04 09:29:17 +0100	0.13	b9dataset	T20	Lymnaea_stagnalis	83.89475338
2021-06-04 10:29:17 +0100	0.14	b9dataset	T20	Lymnaea_stagnalis	105.9068428
2021-06-04 11:29:22 +0100	0.14	b9dataset	T20	Lymnaea_stagnalis	63.95015054
2021-06-04 12:29:29 +0100	0.14	b9dataset	T20	Lymnaea_stagnalis	221.6056099
2021-06-04 13:29:29 +0100	0.15	b9dataset	T20	Lymnaea_stagnalis	252.8888089
2021-06-04 14:29:46 +0100	0.15	b9dataset	T20	Lymnaea_stagnalis	179.1299233
2021-06-04 15:29:46 +0100	0.15	b9dataset	T20	Lymnaea_stagnalis	194.6779081
2021-06-04 16:29:46 +0100	0.16	b9dataset	T20	Lymnaea_stagnalis	287.850935
2021-06-04 17:29:47 +0100	0.16	b9dataset	T20	Lymnaea_stagnalis	1393.130382
2021-06-04 18:30:03 +0100	0.16	b9dataset	T20	Lymnaea_stagnalis	1.937979209
2021-06-04 19:30:20 +0100	0.17	b9dataset	T20	Lymnaea_stagnalis	0.93643808
2021-06-04 20:30:37 +0100	0.17	b9dataset	T20	Lymnaea_stagnalis	1.247796788
2021-06-04 21:30:37 +0100	0.17	b9dataset	T20	Lymnaea_stagnalis	1.623447871
2021-06-04 22:30:54 +0100	0.18	b9dataset	T20	Lymnaea_stagnalis	3.874953446
2021-06-04 23:31:10 +0100	0.18	b9dataset	T20	Lymnaea_stagnalis	0.975164944
2021-06-05 00:31:26 +0100	0.18	b9dataset	T20	Lymnaea_stagnalis	1.874929274
2021-06-05 01:31:43 +0100	0.19	b9dataset	T20	Lymnaea_stagnalis	0.699460511
2021-06-05 02:31:43 +0100	0.19	b9dataset	T20	Lymnaea_stagnalis	1.977456648
2021-06-05 03:31:43 +0100	0.19	b9dataset	T20	Lymnaea_stagnalis	15.29533007
2021-06-05 04:31:44 +0100	0.2	b9dataset	T20	Lymnaea_stagnalis	12.55398563
2021-06-05 05:31:44 +0100	0.2	b9dataset	T20	Lymnaea_stagnalis	348.6805703
2021-06-05 06:31:44 +0100	0.2	b9dataset	T20	Lymnaea_stagnalis	19.16740519
2021-06-05 07:31:44 +0100	0.21	b9dataset	T20	Lymnaea_stagnalis	3.168849101
2021-06-05 08:31:44 +0100	0.21	b9dataset	T20	Lymnaea_stagnalis	952.4110157
2021-06-05 09:31:44 +0100	0.21	b9dataset	T20	Lymnaea_stagnalis	8868.135564
2021-06-05 10:31:45 +0100	0.22	b9dataset	T20	Lymnaea_stagnalis	2342.831
2021-06-05 11:43:55 +0100	0.22	b9dataset	T20	Lymnaea_stagnalis	3116.912156
2021-06-05 12:44:19 +0100	0.22	b9dataset	T20	Lymnaea_stagnalis	11307.4364
2021-06-05 13:44:35 +0100	0.23	b9dataset	T20	Lymnaea_stagnalis	2400.193832
2021-06-05 14:44:52 +0100	0.23	b9dataset	T20	Lymnaea_stagnalis	10876.72435
2021-06-05 15:45:09 +0100	0.23	b9dataset	T20	Lymnaea_stagnalis	12197.37268
2021-06-05 16:45:25 +0100	0.24	b9dataset	T20	Lymnaea_stagnalis	5117.667134
2021-06-05 17:45:42 +0100	0.24	b9dataset	T20	Lymnaea_stagnalis	10360.50634
2021-06-05 18:45:42 +0100	0.24	b9dataset	T20	Lymnaea_stagnalis	2277.430931
2021-06-05 19:45:42 +0100	0.25	b9dataset	T20	Lymnaea_stagnalis	5457.09348
2021-06-05 20:45:59 +0100	0.25	b9dataset	T20	Lymnaea_stagnalis	6336.166449
2021-06-05 21:46:15 +0100	0.26	b9dataset	T20	Lymnaea_stagnalis	12075.23523
2021-06-05 22:46:15 +0100	0.26	b9dataset	T20	Lymnaea_stagnalis	24427.57041
2021-06-05 23:46:15 +0100	0.26	b9dataset	T20	Lymnaea_stagnalis	22675.26069
2021-06-06 00:46:32 +0100	0.27	b9dataset	T20	Lymnaea_stagnalis	14151.17907
2021-06-06 01:46:48 +0100	0.27	b9dataset	T20	Lymnaea_stagnalis	14663.25782
2021-06-06 02:47:05 +0100	0.27	b9dataset	T20	Lymnaea_stagnalis	6231.60893
2021-06-06 03:47:21 +0100	0.28	b9dataset	T20	Lymnaea_stagnalis	11487.17684
2021-06-06 04:47:38 +0100	0.28	b9dataset	T20	Lymnaea_stagnalis	6701.798941
2021-06-06 05:47:54 +0100	0.28	b9dataset	T20	Lymnaea_stagnalis	9180.305744
2021-06-06 06:48:11 +0100	0.29	b9dataset	T20	Lymnaea_stagnalis	7482.219034
2021-06-06 07:48:27 +0100	0.29	b9dataset	T20	Lymnaea_stagnalis	19382.26806
2021-06-06 08:48:44 +0100	0.29	b9dataset	T20	Lymnaea_stagnalis	22277.69665
2021-06-06 09:49:01 +0100	0.3	b9dataset	T20	Lymnaea_stagnalis	8798.364254
2021-06-06 10:49:01 +0100	0.3	b9dataset	T20	Lymnaea_stagnalis	8734.81435
2021-06-06 11:49:18 +0100	0.3	b9dataset	T20	Lymnaea_stagnalis	17708.08955
2021-06-06 12:49:34 +0100	0.31	b9dataset	T20	Lymnaea_stagnalis	9471.266972
2021-06-06 13:49:34 +0100	0.31	b9dataset	T20	Lymnaea_stagnalis	6798.280135
2021-06-06 14:49:34 +0100	0.31	b9dataset	T20	Lymnaea_stagnalis	49523.89473
2021-06-06 15:49:34 +0100	0.32	b9dataset	T20	Lymnaea_stagnalis	10453.81513
2021-06-06 16:49:50 +0100	0.32	b9dataset	T20	Lymnaea_stagnalis	18333.14082
2021-06-06 17:50:07 +0100	0.32	b9dataset	T20	Lymnaea_stagnalis	18644.34102
2021-06-06 18:50:07 +0100	0.33	b9dataset	T20	Lymnaea_stagnalis	23339.64339
2021-06-06 19:50:23 +0100	0.33	b9dataset	T20	Lymnaea_stagnalis	67879.83478
2021-06-06 20:50:23 +0100	0.33	b9dataset	T20	Lymnaea_stagnalis	43908.53329
2021-06-06 21:50:24 +0100	0.34	b9dataset	T20	Lymnaea_stagnalis	11212.91219
2021-06-06 22:50:40 +0100	0.34	b9dataset	T20	Lymnaea_stagnalis	43409.88377
2021-06-06 23:50:57 +0100	0.34	b9dataset	T20	Lymnaea_stagnalis	21778.38998
2021-06-07 00:51:14 +0100	0.35	b9dataset	T20	Lymnaea_stagnalis	40000.57531
2021-06-07 01:51:30 +0100	0.35	b9dataset	T20	Lymnaea_stagnalis	32456.2224
2021-06-07 02:51:30 +0100	0.35	b9dataset	T20	Lymnaea_stagnalis	62741.25099
2021-06-07 03:51:46 +0100	0.36	b9dataset	T20	Lymnaea_stagnalis	23565.70607
2021-06-07 04:52:03 +0100	0.36	b9dataset	T20	Lymnaea_stagnalis	14773.34518
2021-06-07 05:52:20 +0100	0.36	b9dataset	T20	Lymnaea_stagnalis	17727.79178
2021-06-07 06:52:36 +0100	0.37	b9dataset	T20	Lymnaea_stagnalis	33067.91501
2021-06-07 07:52:53 +0100	0.37	b9dataset	T20	Lymnaea_stagnalis	44028.07061
2021-06-07 08:52:53 +0100	0.37	b9dataset	T20	Lymnaea_stagnalis	45095.28081
2021-06-07 09:53:10 +0100	0.38	b9dataset	T20	Lymnaea_stagnalis	43254.46093
2021-06-07 10:53:10 +0100	0.38	b9dataset	T20	Lymnaea_stagnalis	38273.09163
2021-06-07 11:53:10 +0100	0.38	b9dataset	T20	Lymnaea_stagnalis	66267.29151
2021-06-07 12:53:27 +0100	0.39	b9dataset	T20	Lymnaea_stagnalis	27121.69357
2021-06-07 13:53:43 +0100	0.39	b9dataset	T20	Lymnaea_stagnalis	30171.47733
2021-06-07 14:53:43 +0100	0.39	b9dataset	T20	Lymnaea_stagnalis	54013.9521
2021-06-07 15:53:44 +0100	0.4	b9dataset	T20	Lymnaea_stagnalis	35617.36733
2021-06-07 16:53:28 +0100	0.4	b9dataset	T20	Lymnaea_stagnalis	57882.3945
2021-06-07 17:53:45 +0100	0.4	b9dataset	T20	Lymnaea_stagnalis	29675.35582
2021-06-07 18:54:01 +0100	0.41	b9dataset	T20	Lymnaea_stagnalis	42970.22634
2021-06-07 19:54:17 +0100	0.41	b9dataset	T20	Lymnaea_stagnalis	57391.39051
2021-06-07 20:54:34 +0100	0.41	b9dataset	T20	Lymnaea_stagnalis	70843.5229
2021-06-07 21:54:51 +0100	0.42	b9dataset	T20	Lymnaea_stagnalis	33952.07953
2021-06-07 22:54:51 +0100	0.42	b9dataset	T20	Lymnaea_stagnalis	45311.43374
2021-06-07 23:55:07 +0100	0.43	b9dataset	T20	Lymnaea_stagnalis	27445.97731
2021-06-08 00:55:24 +0100	0.43	b9dataset	T20	Lymnaea_stagnalis	56526.07973
2021-06-08 01:55:41 +0100	0.43	b9dataset	T20	Lymnaea_stagnalis	31314.90525
2021-06-08 02:55:57 +0100	0.44	b9dataset	T20	Lymnaea_stagnalis	61026.0606
2021-06-08 03:56:14 +0100	0.44	b9dataset	T20	Lymnaea_stagnalis	40394.76262
2021-06-08 04:56:14 +0100	0.44	b9dataset	T20	Lymnaea_stagnalis	57790.75052
2021-06-08 05:56:14 +0100	0.45	b9dataset	T20	Lymnaea_stagnalis	50306.51345
2021-06-08 06:56:14 +0100	0.45	b9dataset	T20	Lymnaea_stagnalis	22957.72299
2021-06-08 07:56:15 +0100	0.45	b9dataset	T20	Lymnaea_stagnalis	31179.45304
2021-06-08 08:56:15 +0100	0.46	b9dataset	T20	Lymnaea_stagnalis	55146.0069
2021-06-08 09:56:31 +0100	0.46	b9dataset	T20	Lymnaea_stagnalis	34285.09077
2021-06-08 10:56:48 +0100	0.46	b9dataset	T20	Lymnaea_stagnalis	130347.4052
2021-06-08 11:56:48 +0100	0.47	b9dataset	T20	Lymnaea_stagnalis	69160.6514
2021-06-08 12:57:05 +0100	0.47	b9dataset	T20	Lymnaea_stagnalis	18886.35756
2021-06-08 13:57:22 +0100	0.47	b9dataset	T20	Lymnaea_stagnalis	68229.92826
2021-06-08 14:57:38 +0100	0.48	b9dataset	T20	Lymnaea_stagnalis	44948.43484
2021-06-08 15:57:55 +0100	0.48	b9dataset	T20	Lymnaea_stagnalis	24075.26873
2021-06-08 16:57:55 +0100	0.48	b9dataset	T20	Lymnaea_stagnalis	41300.30275
2021-06-08 17:57:55 +0100	0.49	b9dataset	T20	Lymnaea_stagnalis	78682.9157
2021-06-08 18:58:12 +0100	0.49	b9dataset	T20	Lymnaea_stagnalis	44218.03378
2021-06-08 19:58:28 +0100	0.49	b9dataset	T20	Lymnaea_stagnalis	46609.33208
2021-06-08 20:58:45 +0100	0.5	b9dataset	T20	Lymnaea_stagnalis	41847.47515
2021-06-08 21:58:45 +0100	0.5	b9dataset	T20	Lymnaea_stagnalis	51220.36814
2021-06-08 22:58:45 +0100	0.5	b9dataset	T20	Lymnaea_stagnalis	51478.32931
2021-06-08 23:59:02 +0100	0.51	b9dataset	T20	Lymnaea_stagnalis	53038.50364
2021-06-09 00:59:19 +0100	0.51	b9dataset	T20	Lymnaea_stagnalis	59311.76334
2021-06-09 01:59:19 +0100	0.51	b9dataset	T20	Lymnaea_stagnalis	47721.7358
2021-06-09 02:59:19 +0100	0.52	b9dataset	T20	Lymnaea_stagnalis	26074.52506
2021-06-09 03:59:19 +0100	0.52	b9dataset	T20	Lymnaea_stagnalis	40668.92602
2021-06-09 04:59:19 +0100	0.52	b9dataset	T20	Lymnaea_stagnalis	57124.24771
2021-06-09 05:59:36 +0100	0.53	b9dataset	T20	Lymnaea_stagnalis	50484.07392
2021-06-09 06:59:53 +0100	0.53	b9dataset	T20	Lymnaea_stagnalis	43310.10924
2021-06-09 08:00:09 +0100	0.53	b9dataset	T20	Lymnaea_stagnalis	34698.53651
2021-06-09 09:00:09 +0100	0.54	b9dataset	T20	Lymnaea_stagnalis	43443.70682
2021-06-09 10:00:09 +0100	0.54	b9dataset	T20	Lymnaea_stagnalis	55051.88324
2021-06-09 11:00:10 +0100	0.54	b9dataset	T20	Lymnaea_stagnalis	26534.45111
2021-06-09 12:00:26 +0100	0.55	b9dataset	T20	Lymnaea_stagnalis	32081.94681
2021-06-09 13:00:26 +0100	0.55	b9dataset	T20	Lymnaea_stagnalis	33509.52263
2021-06-09 14:00:26 +0100	0.55	b9dataset	T20	Lymnaea_stagnalis	38868.55713
2021-06-09 15:00:42 +0100	0.56	b9dataset	T20	Lymnaea_stagnalis	17434.65732
2021-06-09 16:00:59 +0100	0.56	b9dataset	T20	Lymnaea_stagnalis	28188.62036
2021-06-09 17:01:16 +0100	0.56	b9dataset	T20	Lymnaea_stagnalis	8178.852244
2021-06-09 18:01:16 +0100	0.57	b9dataset	T20	Lymnaea_stagnalis	74432.1149
2021-06-09 19:01:32 +0100	0.57	b9dataset	T20	Lymnaea_stagnalis	733.7953906
2021-06-09 20:01:48 +0100	0.57	b9dataset	T20	Lymnaea_stagnalis	12786.27394
2021-06-09 21:01:49 +0100	0.58	b9dataset	T20	Lymnaea_stagnalis	382.6415935
2021-06-09 22:02:05 +0100	0.58	b9dataset	T20	Lymnaea_stagnalis	24012.60387
2021-06-09 23:02:06 +0100	0.59	b9dataset	T20	Lymnaea_stagnalis	24253.36991
2021-06-10 00:02:22 +0100	0.59	b9dataset	T20	Lymnaea_stagnalis	10616.81824
2021-06-10 01:02:39 +0100	0.59	b9dataset	T20	Lymnaea_stagnalis	29071.70311
2021-06-10 02:02:55 +0100	0.6	b9dataset	T20	Lymnaea_stagnalis	966.920246
2021-06-10 03:03:11 +0100	0.6	b9dataset	T20	Lymnaea_stagnalis	5101.287443
2021-06-10 04:03:12 +0100	0.6	b9dataset	T20	Lymnaea_stagnalis	3744.611083
2021-06-10 05:03:28 +0100	0.61	b9dataset	T20	Lymnaea_stagnalis	24689.37129
2021-06-10 06:03:45 +0100	0.61	b9dataset	T20	Lymnaea_stagnalis	1255.043387
2021-06-10 07:03:45 +0100	0.61	b9dataset	T20	Lymnaea_stagnalis	6221.141362
2021-06-10 08:03:45 +0100	0.62	b9dataset	T20	Lymnaea_stagnalis	565.2670479
2021-06-10 09:03:07 +0100	0.62	b9dataset	T20	Lymnaea_stagnalis	186.0998073
2021-06-10 10:03:31 +0100	0.62	b9dataset	T20	Lymnaea_stagnalis	4903.759509
2021-06-10 11:03:31 +0100	0.63	b9dataset	T20	Lymnaea_stagnalis	850.994396
2021-06-10 12:03:47 +0100	0.63	b9dataset	T20	Lymnaea_stagnalis	998.1750747
2021-06-10 13:04:04 +0100	0.63	b9dataset	T20	Lymnaea_stagnalis	24072.69087
2021-06-10 14:04:21 +0100	0.64	b9dataset	T20	Lymnaea_stagnalis	24571.15016
2021-06-10 15:04:20 +0100	0.64	b9dataset	T20	Lymnaea_stagnalis	2488.705514
2021-06-10 16:04:21 +0100	0.64	b9dataset	T20	Lymnaea_stagnalis	8357.957074
2021-06-10 17:04:21 +0100	0.65	b9dataset	T20	Lymnaea_stagnalis	9589.184251
2021-06-10 18:04:38 +0100	0.65	b9dataset	T20	Lymnaea_stagnalis	3011.146844
2021-06-10 19:04:54 +0100	0.65	b9dataset	T20	Lymnaea_stagnalis	9395.196528
2021-06-10 20:04:54 +0100	0.66	b9dataset	T20	Lymnaea_stagnalis	4478.095199
2021-06-10 21:05:11 +0100	0.66	b9dataset	T20	Lymnaea_stagnalis	2960.96911
2021-06-10 22:05:28 +0100	0.66	b9dataset	T20	Lymnaea_stagnalis	8077.562151
2021-06-10 23:05:28 +0100	0.67	b9dataset	T20	Lymnaea_stagnalis	6069.988056
2021-06-11 00:05:44 +0100	0.67	b9dataset	T20	Lymnaea_stagnalis	1860.026828
2021-06-11 01:06:01 +0100	0.67	b9dataset	T20	Lymnaea_stagnalis	32991.85501
2021-06-11 02:06:18 +0100	0.68	b9dataset	T20	Lymnaea_stagnalis	14765.22677
2021-06-11 03:06:19 +0100	0.68	b9dataset	T20	Lymnaea_stagnalis	34041.47788
2021-06-11 04:06:35 +0100	0.68	b9dataset	T20	Lymnaea_stagnalis	6997.791559
2021-06-11 05:06:51 +0100	0.69	b9dataset	T20	Lymnaea_stagnalis	660.1280111
2021-06-11 06:06:52 +0100	0.69	b9dataset	T20	Lymnaea_stagnalis	1957.327622
2021-06-11 07:06:52 +0100	0.69	b9dataset	T20	Lymnaea_stagnalis	11445.33627
2021-06-11 08:06:52 +0100	0.7	b9dataset	T20	Lymnaea_stagnalis	835.8971535
2021-06-11 09:06:50 +0100	0.7	b9dataset	T20	Lymnaea_stagnalis	17921.57229
2021-06-11 10:07:06 +0100	0.7	b9dataset	T20	Lymnaea_stagnalis	738.2733253
2021-06-11 11:07:07 +0100	0.71	b9dataset	T20	Lymnaea_stagnalis	14135.44067
2021-06-11 12:07:07 +0100	0.71	b9dataset	T20	Lymnaea_stagnalis	6772.235904
2021-06-11 13:07:07 +0100	0.71	b9dataset	T20	Lymnaea_stagnalis	14382.2639
2021-06-11 14:07:07 +0100	0.72	b9dataset	T20	Lymnaea_stagnalis	11639.06681
2021-06-11 15:07:24 +0100	0.72	b9dataset	T20	Lymnaea_stagnalis	9221.172673
2021-06-11 16:07:40 +0100	0.72	b9dataset	T20	Lymnaea_stagnalis	33954.76
2021-06-11 17:07:57 +0100	0.73	b9dataset	T20	Lymnaea_stagnalis	19393.14192
2021-06-11 18:07:57 +0100	0.73	b9dataset	T20	Lymnaea_stagnalis	4149.116922
2021-06-11 19:07:57 +0100	0.73	b9dataset	T20	Lymnaea_stagnalis	1444.342859
2021-06-11 20:07:57 +0100	0.74	b9dataset	T20	Lymnaea_stagnalis	5716.459257
2021-06-11 21:07:57 +0100	0.74	b9dataset	T20	Lymnaea_stagnalis	6320.302556
2021-06-11 22:07:57 +0100	0.74	b9dataset	T20	Lymnaea_stagnalis	61122.65151
2021-06-11 23:07:57 +0100	0.75	b9dataset	T20	Lymnaea_stagnalis	1329.39494
2021-06-12 00:07:57 +0100	0.75	b9dataset	T20	Lymnaea_stagnalis	2509.089245
2021-06-12 01:07:58 +0100	0.76	b9dataset	T20	Lymnaea_stagnalis	1570.267829
2021-06-12 02:07:58 +0100	0.76	b9dataset	T20	Lymnaea_stagnalis	21633.8834
2021-06-12 03:07:58 +0100	0.76	b9dataset	T20	Lymnaea_stagnalis	4921.711895
2021-06-12 04:07:58 +0100	0.77	b9dataset	T20	Lymnaea_stagnalis	1457.374709
2021-06-12 05:07:58 +0100	0.77	b9dataset	T20	Lymnaea_stagnalis	9924.021132
2021-06-12 06:07:58 +0100	0.77	b9dataset	T20	Lymnaea_stagnalis	22344.89876
2021-06-12 07:07:58 +0100	0.78	b9dataset	T20	Lymnaea_stagnalis	5442.281523
2021-06-12 08:07:58 +0100	0.78	b9dataset	T20	Lymnaea_stagnalis	688.4067935
2021-06-12 09:07:58 +0100	0.78	b9dataset	T20	Lymnaea_stagnalis	886.8139668
2021-06-12 10:07:58 +0100	0.79	b9dataset	T20	Lymnaea_stagnalis	39499.93696
2021-06-12 11:07:58 +0100	0.79	b9dataset	T20	Lymnaea_stagnalis	63029.48166
2021-06-12 12:07:59 +0100	0.79	b9dataset	T20	Lymnaea_stagnalis	31002.03206
2021-06-12 13:07:59 +0100	0.8	b9dataset	T20	Lymnaea_stagnalis	5074.094793
2021-06-12 14:07:59 +0100	0.8	b9dataset	T20	Lymnaea_stagnalis	10120.39246
2021-06-12 15:07:59 +0100	0.8	b9dataset	T20	Lymnaea_stagnalis	144.9822533
2021-06-12 16:04:48 +0100	0.81	b9dataset	T20	Lymnaea_stagnalis	25847.18087
2021-06-12 17:04:54 +0100	0.81	b9dataset	T20	Lymnaea_stagnalis	48516.68816
2021-06-12 18:04:54 +0100	0.81	b9dataset	T20	Lymnaea_stagnalis	18423.17943
2021-06-12 19:04:54 +0100	0.82	b9dataset	T20	Lymnaea_stagnalis	17806.74106
2021-06-12 20:04:58 +0100	0.82	b9dataset	T20	Lymnaea_stagnalis	74161.76906
2021-06-12 21:05:11 +0100	0.82	b9dataset	T20	Lymnaea_stagnalis	42266.94553
2021-06-12 22:05:27 +0100	0.83	b9dataset	T20	Lymnaea_stagnalis	40882.35165
2021-06-12 23:05:44 +0100	0.83	b9dataset	T20	Lymnaea_stagnalis	4468.916945
2021-06-13 00:06:01 +0100	0.83	b9dataset	T20	Lymnaea_stagnalis	23268.75241
2021-06-13 01:06:01 +0100	0.84	b9dataset	T20	Lymnaea_stagnalis	5391.622806
2021-06-13 02:06:18 +0100	0.84	b9dataset	T20	Lymnaea_stagnalis	4046.590177
2021-06-13 03:06:18 +0100	0.84	b9dataset	T20	Lymnaea_stagnalis	5037.422351
2021-06-13 04:06:18 +0100	0.85	b9dataset	T20	Lymnaea_stagnalis	6093.193542
2021-06-13 05:06:18 +0100	0.85	b9dataset	T20	Lymnaea_stagnalis	9461.624356
2021-06-13 06:06:18 +0100	0.85	b9dataset	T20	Lymnaea_stagnalis	24203.43179
2021-06-13 07:06:35 +0100	0.86	b9dataset	T20	Lymnaea_stagnalis	1988.017628
2021-06-13 08:06:52 +0100	0.86	b9dataset	T20	Lymnaea_stagnalis	1435.502526
2021-06-13 09:06:52 +0100	0.86	b9dataset	T20	Lymnaea_stagnalis	6441.226395
2021-06-13 10:07:08 +0100	0.87	b9dataset	T20	Lymnaea_stagnalis	46699.74166
2021-06-13 11:07:09 +0100	0.87	b9dataset	T20	Lymnaea_stagnalis	7941.789409
2021-06-13 12:07:09 +0100	0.87	b9dataset	T20	Lymnaea_stagnalis	1999.327692
2021-06-13 13:07:25 +0100	0.88	b9dataset	T20	Lymnaea_stagnalis	1500.482831
2021-06-13 14:07:25 +0100	0.88	b9dataset	T20	Lymnaea_stagnalis	24746.44637
2021-06-13 15:07:42 +0100	0.88	b9dataset	T20	Lymnaea_stagnalis	3677.943288
2021-06-13 16:07:42 +0100	0.89	b9dataset	T20	Lymnaea_stagnalis	2490.54163
2021-06-13 17:07:59 +0100	0.89	b9dataset	T20	Lymnaea_stagnalis	3107.652829
2021-06-13 18:08:15 +0100	0.89	b9dataset	T20	Lymnaea_stagnalis	6032.688723
2021-06-13 19:08:16 +0100	0.9	b9dataset	T20	Lymnaea_stagnalis	11074.16601
2021-06-13 20:08:16 +0100	0.9	b9dataset	T20	Lymnaea_stagnalis	271.4550928
2021-06-13 21:08:16 +0100	0.9	b9dataset	T20	Lymnaea_stagnalis	3976.924241
2021-06-13 22:08:32 +0100	0.91	b9dataset	T20	Lymnaea_stagnalis	6137.854309
2021-06-13 23:08:49 +0100	0.91	b9dataset	T20	Lymnaea_stagnalis	3086.291225
2021-06-14 00:09:06 +0100	0.91	b9dataset	T20	Lymnaea_stagnalis	8942.585812
2021-06-14 01:09:22 +0100	0.92	b9dataset	T20	Lymnaea_stagnalis	1970.071004
2021-06-14 02:09:23 +0100	0.92	b9dataset	T20	Lymnaea_stagnalis	8451.891355
2021-06-14 03:09:39 +0100	0.93	b9dataset	T20	Lymnaea_stagnalis	1315.295464
2021-06-14 04:09:39 +0100	0.93	b9dataset	T20	Lymnaea_stagnalis	1459.649042
2021-06-14 05:09:39 +0100	0.93	b9dataset	T20	Lymnaea_stagnalis	2802.371212
2021-06-14 06:09:39 +0100	0.94	b9dataset	T20	Lymnaea_stagnalis	483.23517
2021-06-14 07:09:40 +0100	0.94	b9dataset	T20	Lymnaea_stagnalis	1598.144453
2021-06-14 08:09:40 +0100	0.94	b9dataset	T20	Lymnaea_stagnalis	2650.329409
2021-06-14 09:09:40 +0100	0.95	b9dataset	T20	Lymnaea_stagnalis	12006.33278
2021-06-14 10:09:40 +0100	0.95	b9dataset	T20	Lymnaea_stagnalis	5866.066271
2021-06-14 11:09:40 +0100	0.95	b9dataset	T20	Lymnaea_stagnalis	2846.286826
2021-06-14 12:09:56 +0100	0.96	b9dataset	T20	Lymnaea_stagnalis	8645.693187
2021-06-14 13:09:56 +0100	0.96	b9dataset	T20	Lymnaea_stagnalis	497.1854241
2021-06-14 14:09:56 +0100	0.96	b9dataset	T20	Lymnaea_stagnalis	95.19878472
2021-06-14 15:09:56 +0100	0.97	b9dataset	T20	Lymnaea_stagnalis	1742.347898
2021-06-14 16:09:57 +0100	0.97	b9dataset	T20	Lymnaea_stagnalis	188.2961144
2021-06-14 17:09:57 +0100	0.97	b9dataset	T20	Lymnaea_stagnalis	479.5992022
2021-06-14 18:09:57 +0100	0.98	b9dataset	T20	Lymnaea_stagnalis	1429.460561
2021-06-14 19:09:57 +0100	0.98	b9dataset	T20	Lymnaea_stagnalis	3414.58271
2021-06-14 20:09:57 +0100	0.98	b9dataset	T20	Lymnaea_stagnalis	784.6696811
2021-06-14 21:09:57 +0100	0.99	b9dataset	T20	Lymnaea_stagnalis	295.6060585
2021-06-14 22:09:57 +0100	0.99	b9dataset	T20	Lymnaea_stagnalis	1030.882401
2021-06-14 23:10:13 +0100	0.99	b9dataset	T20	Lymnaea_stagnalis	93.50192363
2021-06-15 00:10:13 +0100	1	b9dataset	T20	Lymnaea_stagnalis	3900.000707
2021-06-15 01:10:13 +0100	1	b9dataset	T20	Lymnaea_stagnalis	29382.13432
2021-06-02 18:28:56 +0100	0	c10dataset	T20	Lymnaea_stagnalis	108.0509987
2021-06-02 19:29:01 +0100	0	c10dataset	T20	Lymnaea_stagnalis	101.1129556
2021-06-02 20:29:18 +0100	0.01	c10dataset	T20	Lymnaea_stagnalis	164.0035714
2021-06-02 21:29:18 +0100	0.01	c10dataset	T20	Lymnaea_stagnalis	102.6938315
2021-06-02 22:29:18 +0100	0.01	c10dataset	T20	Lymnaea_stagnalis	114.9754932
2021-06-02 23:29:18 +0100	0.02	c10dataset	T20	Lymnaea_stagnalis	69.30043986
2021-06-03 00:29:34 +0100	0.02	c10dataset	T20	Lymnaea_stagnalis	69.34420601
2021-06-03 01:29:35 +0100	0.02	c10dataset	T20	Lymnaea_stagnalis	63.17401668
2021-06-03 02:29:35 +0100	0.03	c10dataset	T20	Lymnaea_stagnalis	75.18282189
2021-06-03 03:29:35 +0100	0.03	c10dataset	T20	Lymnaea_stagnalis	72.38266158
2021-06-03 04:29:35 +0100	0.03	c10dataset	T20	Lymnaea_stagnalis	81.67418362
2021-06-03 05:29:35 +0100	0.04	c10dataset	T20	Lymnaea_stagnalis	107.4458343
2021-06-03 06:29:52 +0100	0.04	c10dataset	T20	Lymnaea_stagnalis	97.83920099
2021-06-03 07:30:09 +0100	0.04	c10dataset	T20	Lymnaea_stagnalis	108.1172673
2021-06-03 08:30:26 +0100	0.05	c10dataset	T20	Lymnaea_stagnalis	101.8222753
2021-06-03 09:30:42 +0100	0.05	c10dataset	T20	Lymnaea_stagnalis	95.74083021
2021-06-03 10:30:59 +0100	0.05	c10dataset	T20	Lymnaea_stagnalis	85.5084094
2021-06-03 11:31:15 +0100	0.06	c10dataset	T20	Lymnaea_stagnalis	105.1662484
2021-06-03 12:31:31 +0100	0.06	c10dataset	T20	Lymnaea_stagnalis	103.2015142
2021-06-03 13:31:47 +0100	0.06	c10dataset	T20	Lymnaea_stagnalis	114.8348603
2021-06-03 14:32:04 +0100	0.07	c10dataset	T20	Lymnaea_stagnalis	83.91770475
2021-06-03 15:32:20 +0100	0.07	c10dataset	T20	Lymnaea_stagnalis	73.2326147
2021-06-03 16:32:20 +0100	0.07	c10dataset	T20	Lymnaea_stagnalis	80.51664736
2021-06-03 17:32:20 +0100	0.08	c10dataset	T20	Lymnaea_stagnalis	90.28946359
2021-06-03 18:32:20 +0100	0.08	c10dataset	T20	Lymnaea_stagnalis	89.11837706
2021-06-03 19:32:21 +0100	0.08	c10dataset	T20	Lymnaea_stagnalis	74.97450336
2021-06-03 20:32:37 +0100	0.09	c10dataset	T20	Lymnaea_stagnalis	79.08877806
2021-06-03 21:32:54 +0100	0.09	c10dataset	T20	Lymnaea_stagnalis	90.21265081
2021-06-03 22:33:10 +0100	0.09	c10dataset	T20	Lymnaea_stagnalis	73.31920744
2021-06-03 23:33:27 +0100	0.1	c10dataset	T20	Lymnaea_stagnalis	81.69515321
2021-06-04 00:33:43 +0100	0.1	c10dataset	T20	Lymnaea_stagnalis	88.28558807
2021-06-04 01:33:43 +0100	0.1	c10dataset	T20	Lymnaea_stagnalis	69.81228682
2021-06-04 02:33:44 +0100	0.11	c10dataset	T20	Lymnaea_stagnalis	81.49816569
2021-06-04 03:34:00 +0100	0.11	c10dataset	T20	Lymnaea_stagnalis	104.9034226
2021-06-04 04:34:00 +0100	0.11	c10dataset	T20	Lymnaea_stagnalis	90.11997667
2021-06-04 05:34:01 +0100	0.12	c10dataset	T20	Lymnaea_stagnalis	113.0437034
2021-06-04 06:34:01 +0100	0.12	c10dataset	T20	Lymnaea_stagnalis	75.46383097
2021-06-04 07:34:01 +0100	0.12	c10dataset	T20	Lymnaea_stagnalis	104.7483739
2021-06-04 08:34:01 +0100	0.13	c10dataset	T20	Lymnaea_stagnalis	88.64100256
2021-06-04 09:34:01 +0100	0.13	c10dataset	T20	Lymnaea_stagnalis	94.7333759
2021-06-04 10:34:01 +0100	0.13	c10dataset	T20	Lymnaea_stagnalis	103.2513527
2021-06-04 11:34:07 +0100	0.14	c10dataset	T20	Lymnaea_stagnalis	59.00233753
2021-06-04 12:34:13 +0100	0.14	c10dataset	T20	Lymnaea_stagnalis	175.6323383
2021-06-04 13:34:14 +0100	0.14	c10dataset	T20	Lymnaea_stagnalis	199.4483656
2021-06-04 14:34:31 +0100	0.15	c10dataset	T20	Lymnaea_stagnalis	438.6854521
2021-06-04 15:34:31 +0100	0.15	c10dataset	T20	Lymnaea_stagnalis	79.13626417
2021-06-04 16:34:31 +0100	0.15	c10dataset	T20	Lymnaea_stagnalis	1212.6791
2021-06-04 17:34:31 +0100	0.16	c10dataset	T20	Lymnaea_stagnalis	482.8441266
2021-06-04 18:34:48 +0100	0.16	c10dataset	T20	Lymnaea_stagnalis	705.2002201
2021-06-04 19:35:05 +0100	0.16	c10dataset	T20	Lymnaea_stagnalis	3233.140495
2021-06-04 20:35:21 +0100	0.17	c10dataset	T20	Lymnaea_stagnalis	99.27729793
2021-06-04 21:35:21 +0100	0.17	c10dataset	T20	Lymnaea_stagnalis	2605.478046
2021-06-04 22:35:38 +0100	0.17	c10dataset	T20	Lymnaea_stagnalis	4367.05514
2021-06-04 23:35:55 +0100	0.18	c10dataset	T20	Lymnaea_stagnalis	500.3206033
2021-06-05 00:36:11 +0100	0.18	c10dataset	T20	Lymnaea_stagnalis	341.0557459
2021-06-05 01:36:28 +0100	0.18	c10dataset	T20	Lymnaea_stagnalis	1190.385351
2021-06-05 02:36:28 +0100	0.19	c10dataset	T20	Lymnaea_stagnalis	123.6393492
2021-06-05 03:36:28 +0100	0.19	c10dataset	T20	Lymnaea_stagnalis	491.857728
2021-06-05 04:36:28 +0100	0.19	c10dataset	T20	Lymnaea_stagnalis	2702.922406
2021-06-05 05:36:28 +0100	0.2	c10dataset	T20	Lymnaea_stagnalis	1784.235544
2021-06-05 06:36:29 +0100	0.2	c10dataset	T20	Lymnaea_stagnalis	5335.113259
2021-06-05 07:36:29 +0100	0.2	c10dataset	T20	Lymnaea_stagnalis	2435.207277
2021-06-05 08:36:29 +0100	0.21	c10dataset	T20	Lymnaea_stagnalis	1123.754761
2021-06-05 09:36:29 +0100	0.21	c10dataset	T20	Lymnaea_stagnalis	2590.655194
2021-06-05 10:36:29 +0100	0.21	c10dataset	T20	Lymnaea_stagnalis	5469.382427
2021-06-05 11:48:40 +0100	0.22	c10dataset	T20	Lymnaea_stagnalis	5119.452004
2021-06-05 12:49:04 +0100	0.22	c10dataset	T20	Lymnaea_stagnalis	8547.89805
2021-06-05 13:49:20 +0100	0.22	c10dataset	T20	Lymnaea_stagnalis	7767.083031
2021-06-05 14:49:37 +0100	0.23	c10dataset	T20	Lymnaea_stagnalis	7681.394113
2021-06-05 15:49:54 +0100	0.23	c10dataset	T20	Lymnaea_stagnalis	12733.19824
2021-06-05 16:50:10 +0100	0.23	c10dataset	T20	Lymnaea_stagnalis	21750.52647
2021-06-05 17:50:27 +0100	0.24	c10dataset	T20	Lymnaea_stagnalis	16474.89951
2021-06-05 18:50:27 +0100	0.24	c10dataset	T20	Lymnaea_stagnalis	15466.8853
2021-06-05 19:50:27 +0100	0.24	c10dataset	T20	Lymnaea_stagnalis	8682.81628
2021-06-05 20:50:44 +0100	0.25	c10dataset	T20	Lymnaea_stagnalis	11381.05752
2021-06-05 21:51:00 +0100	0.25	c10dataset	T20	Lymnaea_stagnalis	4234.007337
2021-06-05 22:51:00 +0100	0.25	c10dataset	T20	Lymnaea_stagnalis	6351.666818
2021-06-05 23:51:01 +0100	0.26	c10dataset	T20	Lymnaea_stagnalis	5714.898489
2021-06-06 00:51:17 +0100	0.26	c10dataset	T20	Lymnaea_stagnalis	14695.33408
2021-06-06 01:51:33 +0100	0.26	c10dataset	T20	Lymnaea_stagnalis	29110.05156
2021-06-06 02:51:50 +0100	0.27	c10dataset	T20	Lymnaea_stagnalis	21504.03734
2021-06-06 03:52:06 +0100	0.27	c10dataset	T20	Lymnaea_stagnalis	23253.76157
2021-06-06 04:52:23 +0100	0.27	c10dataset	T20	Lymnaea_stagnalis	26636.22006
2021-06-06 05:52:39 +0100	0.28	c10dataset	T20	Lymnaea_stagnalis	24869.41403
2021-06-06 06:52:56 +0100	0.28	c10dataset	T20	Lymnaea_stagnalis	16351.10773
2021-06-06 07:53:13 +0100	0.28	c10dataset	T20	Lymnaea_stagnalis	14126.08921
2021-06-06 08:53:29 +0100	0.29	c10dataset	T20	Lymnaea_stagnalis	9674.259588
2021-06-06 09:53:46 +0100	0.29	c10dataset	T20	Lymnaea_stagnalis	10982.12413
2021-06-06 10:53:46 +0100	0.29	c10dataset	T20	Lymnaea_stagnalis	47103.83545
2021-06-06 11:54:03 +0100	0.3	c10dataset	T20	Lymnaea_stagnalis	27563.30406
2021-06-06 12:54:19 +0100	0.3	c10dataset	T20	Lymnaea_stagnalis	17356.29324
2021-06-06 13:54:19 +0100	0.3	c10dataset	T20	Lymnaea_stagnalis	43132.20053
2021-06-06 14:54:19 +0100	0.31	c10dataset	T20	Lymnaea_stagnalis	42787.35324
2021-06-06 15:54:19 +0100	0.31	c10dataset	T20	Lymnaea_stagnalis	50927.33823
2021-06-06 16:54:35 +0100	0.31	c10dataset	T20	Lymnaea_stagnalis	48607.14363
2021-06-06 17:54:52 +0100	0.32	c10dataset	T20	Lymnaea_stagnalis	40198.18807
2021-06-06 18:54:52 +0100	0.32	c10dataset	T20	Lymnaea_stagnalis	60881.81058
2021-06-06 19:55:09 +0100	0.32	c10dataset	T20	Lymnaea_stagnalis	57035.2391
2021-06-06 20:55:09 +0100	0.33	c10dataset	T20	Lymnaea_stagnalis	34731.57339
2021-06-06 21:55:09 +0100	0.33	c10dataset	T20	Lymnaea_stagnalis	42660.36202
2021-06-06 22:55:26 +0100	0.33	c10dataset	T20	Lymnaea_stagnalis	33302.43367
2021-06-06 23:55:42 +0100	0.34	c10dataset	T20	Lymnaea_stagnalis	66306.1468
2021-06-07 00:55:59 +0100	0.34	c10dataset	T20	Lymnaea_stagnalis	29614.67623
2021-06-07 01:56:16 +0100	0.34	c10dataset	T20	Lymnaea_stagnalis	32668.75283
2021-06-07 02:56:16 +0100	0.35	c10dataset	T20	Lymnaea_stagnalis	88048.21322
2021-06-07 03:56:32 +0100	0.35	c10dataset	T20	Lymnaea_stagnalis	57659.9799
2021-06-07 04:56:48 +0100	0.35	c10dataset	T20	Lymnaea_stagnalis	125784.4186
2021-06-07 05:57:05 +0100	0.36	c10dataset	T20	Lymnaea_stagnalis	16963.07144
2021-06-07 06:57:22 +0100	0.36	c10dataset	T20	Lymnaea_stagnalis	61026.71141
2021-06-07 07:57:39 +0100	0.36	c10dataset	T20	Lymnaea_stagnalis	57790.76297
2021-06-07 08:57:39 +0100	0.37	c10dataset	T20	Lymnaea_stagnalis	121901.4414
2021-06-07 09:57:56 +0100	0.37	c10dataset	T20	Lymnaea_stagnalis	45660.49333
2021-06-07 10:57:56 +0100	0.37	c10dataset	T20	Lymnaea_stagnalis	45173.15669
2021-06-07 11:57:56 +0100	0.38	c10dataset	T20	Lymnaea_stagnalis	112501.4581
2021-06-07 12:58:12 +0100	0.38	c10dataset	T20	Lymnaea_stagnalis	128562.5926
2021-06-07 13:58:29 +0100	0.38	c10dataset	T20	Lymnaea_stagnalis	37312.71176
2021-06-07 14:58:29 +0100	0.39	c10dataset	T20	Lymnaea_stagnalis	15454.42064
2021-06-07 15:58:30 +0100	0.39	c10dataset	T20	Lymnaea_stagnalis	68961.10234
2021-06-07 16:58:14 +0100	0.39	c10dataset	T20	Lymnaea_stagnalis	16938.47923
2021-06-07 17:58:30 +0100	0.4	c10dataset	T20	Lymnaea_stagnalis	74891.86847
2021-06-07 18:58:47 +0100	0.4	c10dataset	T20	Lymnaea_stagnalis	31653.09332
2021-06-07 19:59:03 +0100	0.4	c10dataset	T20	Lymnaea_stagnalis	65040.24874
2021-06-07 20:59:20 +0100	0.41	c10dataset	T20	Lymnaea_stagnalis	74319.68992
2021-06-07 21:59:36 +0100	0.41	c10dataset	T20	Lymnaea_stagnalis	30373.79811
2021-06-07 22:59:37 +0100	0.41	c10dataset	T20	Lymnaea_stagnalis	123739.1627
2021-06-07 23:59:53 +0100	0.42	c10dataset	T20	Lymnaea_stagnalis	2349.220349
2021-06-08 01:00:10 +0100	0.42	c10dataset	T20	Lymnaea_stagnalis	76553.12799
2021-06-08 02:00:26 +0100	0.42	c10dataset	T20	Lymnaea_stagnalis	19550.08513
2021-06-08 03:00:43 +0100	0.43	c10dataset	T20	Lymnaea_stagnalis	15091.17044
2021-06-08 04:01:00 +0100	0.43	c10dataset	T20	Lymnaea_stagnalis	60758.42993
2021-06-08 05:01:00 +0100	0.43	c10dataset	T20	Lymnaea_stagnalis	98479.34277
2021-06-08 06:01:00 +0100	0.44	c10dataset	T20	Lymnaea_stagnalis	5681.947846
2021-06-08 07:01:00 +0100	0.44	c10dataset	T20	Lymnaea_stagnalis	49879.44649
2021-06-08 08:01:00 +0100	0.44	c10dataset	T20	Lymnaea_stagnalis	5645.046526
2021-06-08 09:01:01 +0100	0.45	c10dataset	T20	Lymnaea_stagnalis	64738.38811
2021-06-08 10:01:17 +0100	0.45	c10dataset	T20	Lymnaea_stagnalis	73471.27047
2021-06-08 11:01:34 +0100	0.45	c10dataset	T20	Lymnaea_stagnalis	24582.84657
2021-06-08 12:01:34 +0100	0.46	c10dataset	T20	Lymnaea_stagnalis	49037.65451
2021-06-08 13:01:51 +0100	0.46	c10dataset	T20	Lymnaea_stagnalis	26569.70211
2021-06-08 14:02:07 +0100	0.46	c10dataset	T20	Lymnaea_stagnalis	54799.81923
2021-06-08 15:02:24 +0100	0.47	c10dataset	T20	Lymnaea_stagnalis	78343.73889
2021-06-08 16:02:41 +0100	0.47	c10dataset	T20	Lymnaea_stagnalis	30616.67771
2021-06-08 17:02:41 +0100	0.47	c10dataset	T20	Lymnaea_stagnalis	20267.20479
2021-06-08 18:02:41 +0100	0.48	c10dataset	T20	Lymnaea_stagnalis	18047.39544
2021-06-08 19:02:58 +0100	0.48	c10dataset	T20	Lymnaea_stagnalis	27446.5532
2021-06-08 20:03:14 +0100	0.48	c10dataset	T20	Lymnaea_stagnalis	24230.06972
2021-06-08 21:03:31 +0100	0.49	c10dataset	T20	Lymnaea_stagnalis	31276.11772
2021-06-08 22:03:31 +0100	0.49	c10dataset	T20	Lymnaea_stagnalis	29669.32929
2021-06-08 23:03:31 +0100	0.49	c10dataset	T20	Lymnaea_stagnalis	31524.74913
2021-06-09 00:03:48 +0100	0.5	c10dataset	T20	Lymnaea_stagnalis	29513.34939
2021-06-09 01:04:05 +0100	0.5	c10dataset	T20	Lymnaea_stagnalis	91284.07942
2021-06-09 02:04:05 +0100	0.5	c10dataset	T20	Lymnaea_stagnalis	13741.2698
2021-06-09 03:04:05 +0100	0.51	c10dataset	T20	Lymnaea_stagnalis	22085.79007
2021-06-09 04:04:06 +0100	0.51	c10dataset	T20	Lymnaea_stagnalis	63425.36928
2021-06-09 05:04:06 +0100	0.51	c10dataset	T20	Lymnaea_stagnalis	8104.269705
2021-06-09 06:04:22 +0100	0.52	c10dataset	T20	Lymnaea_stagnalis	5078.383327
2021-06-09 07:04:39 +0100	0.52	c10dataset	T20	Lymnaea_stagnalis	2250.859558
2021-06-09 08:04:56 +0100	0.52	c10dataset	T20	Lymnaea_stagnalis	51224.51553
2021-06-09 09:04:56 +0100	0.53	c10dataset	T20	Lymnaea_stagnalis	492.8547838
2021-06-09 10:04:56 +0100	0.53	c10dataset	T20	Lymnaea_stagnalis	33922.7348
2021-06-09 11:04:56 +0100	0.53	c10dataset	T20	Lymnaea_stagnalis	20480.70399
2021-06-09 12:05:12 +0100	0.54	c10dataset	T20	Lymnaea_stagnalis	36243.20162
2021-06-09 13:05:12 +0100	0.54	c10dataset	T20	Lymnaea_stagnalis	59456.69792
2021-06-09 14:05:12 +0100	0.54	c10dataset	T20	Lymnaea_stagnalis	37093.08786
2021-06-09 15:05:29 +0100	0.55	c10dataset	T20	Lymnaea_stagnalis	37936.85385
2021-06-09 16:05:46 +0100	0.55	c10dataset	T20	Lymnaea_stagnalis	14219.04138
2021-06-09 17:06:02 +0100	0.55	c10dataset	T20	Lymnaea_stagnalis	36573.55993
2021-06-09 18:06:04 +0100	0.56	c10dataset	T20	Lymnaea_stagnalis	25604.94524
2021-06-09 19:06:19 +0100	0.56	c10dataset	T20	Lymnaea_stagnalis	2076.59494
2021-06-09 20:06:35 +0100	0.56	c10dataset	T20	Lymnaea_stagnalis	29381.82158
2021-06-09 21:06:35 +0100	0.57	c10dataset	T20	Lymnaea_stagnalis	14939.3164
2021-06-09 22:06:52 +0100	0.57	c10dataset	T20	Lymnaea_stagnalis	705.2419345
2021-06-09 23:06:52 +0100	0.57	c10dataset	T20	Lymnaea_stagnalis	2342.462498
2021-06-10 00:07:09 +0100	0.58	c10dataset	T20	Lymnaea_stagnalis	251.5279395
2021-06-10 01:07:25 +0100	0.58	c10dataset	T20	Lymnaea_stagnalis	10950.40054
2021-06-10 02:07:42 +0100	0.58	c10dataset	T20	Lymnaea_stagnalis	811.6979616
2021-06-10 03:07:58 +0100	0.59	c10dataset	T20	Lymnaea_stagnalis	2655.068851
2021-06-10 04:07:58 +0100	0.59	c10dataset	T20	Lymnaea_stagnalis	1366.61253
2021-06-10 05:08:15 +0100	0.59	c10dataset	T20	Lymnaea_stagnalis	807.4334248
2021-06-10 06:08:31 +0100	0.6	c10dataset	T20	Lymnaea_stagnalis	7016.110791
2021-06-10 07:08:32 +0100	0.6	c10dataset	T20	Lymnaea_stagnalis	16246.96992
2021-06-10 08:08:32 +0100	0.6	c10dataset	T20	Lymnaea_stagnalis	56309.3775
2021-06-10 09:07:54 +0100	0.61	c10dataset	T20	Lymnaea_stagnalis	49447.76841
2021-06-10 10:08:17 +0100	0.61	c10dataset	T20	Lymnaea_stagnalis	4038.346405
2021-06-10 11:08:17 +0100	0.61	c10dataset	T20	Lymnaea_stagnalis	53275.89952
2021-06-10 12:08:34 +0100	0.62	c10dataset	T20	Lymnaea_stagnalis	26609.14481
2021-06-10 13:08:51 +0100	0.62	c10dataset	T20	Lymnaea_stagnalis	1078.195371
2021-06-10 14:09:07 +0100	0.62	c10dataset	T20	Lymnaea_stagnalis	4978.177969
2021-06-10 15:09:07 +0100	0.63	c10dataset	T20	Lymnaea_stagnalis	2287.867264
2021-06-10 16:09:07 +0100	0.63	c10dataset	T20	Lymnaea_stagnalis	28019.13819
2021-06-10 17:09:08 +0100	0.63	c10dataset	T20	Lymnaea_stagnalis	1207.387504
2021-06-10 18:09:24 +0100	0.64	c10dataset	T20	Lymnaea_stagnalis	5682.162244
2021-06-10 19:09:41 +0100	0.64	c10dataset	T20	Lymnaea_stagnalis	1236.158509
2021-06-10 20:09:41 +0100	0.64	c10dataset	T20	Lymnaea_stagnalis	6776.740157
2021-06-10 21:09:57 +0100	0.65	c10dataset	T20	Lymnaea_stagnalis	7714.628018
2021-06-10 22:10:14 +0100	0.65	c10dataset	T20	Lymnaea_stagnalis	59556.1847
2021-06-10 23:10:15 +0100	0.65	c10dataset	T20	Lymnaea_stagnalis	3177.355675
2021-06-11 00:10:31 +0100	0.66	c10dataset	T20	Lymnaea_stagnalis	38122.8073
2021-06-11 01:10:48 +0100	0.66	c10dataset	T20	Lymnaea_stagnalis	3847.828832
2021-06-11 02:11:04 +0100	0.66	c10dataset	T20	Lymnaea_stagnalis	25976.80873
2021-06-11 03:11:05 +0100	0.67	c10dataset	T20	Lymnaea_stagnalis	12669.27264
2021-06-11 04:11:21 +0100	0.67	c10dataset	T20	Lymnaea_stagnalis	14971.89658
2021-06-11 05:11:38 +0100	0.67	c10dataset	T20	Lymnaea_stagnalis	27030.14904
2021-06-11 06:11:39 +0100	0.68	c10dataset	T20	Lymnaea_stagnalis	5122.662427
2021-06-11 07:11:39 +0100	0.68	c10dataset	T20	Lymnaea_stagnalis	9885.659893
2021-06-11 08:11:39 +0100	0.68	c10dataset	T20	Lymnaea_stagnalis	3577.026212
2021-06-11 09:11:34 +0100	0.69	c10dataset	T20	Lymnaea_stagnalis	52358.9714
2021-06-11 10:11:51 +0100	0.69	c10dataset	T20	Lymnaea_stagnalis	30703.83777
2021-06-11 11:11:51 +0100	0.69	c10dataset	T20	Lymnaea_stagnalis	1867.704161
2021-06-11 12:11:51 +0100	0.7	c10dataset	T20	Lymnaea_stagnalis	8122.6172
2021-06-11 13:11:51 +0100	0.7	c10dataset	T20	Lymnaea_stagnalis	1786.245258
2021-06-11 14:11:51 +0100	0.7	c10dataset	T20	Lymnaea_stagnalis	2795.007888
2021-06-11 15:12:08 +0100	0.71	c10dataset	T20	Lymnaea_stagnalis	1820.76914
2021-06-11 16:12:24 +0100	0.71	c10dataset	T20	Lymnaea_stagnalis	7494.444446
2021-06-11 17:12:41 +0100	0.71	c10dataset	T20	Lymnaea_stagnalis	865.0393163
2021-06-11 18:12:41 +0100	0.72	c10dataset	T20	Lymnaea_stagnalis	22481.94551
2021-06-11 19:12:41 +0100	0.72	c10dataset	T20	Lymnaea_stagnalis	803.5477489
2021-06-11 20:12:42 +0100	0.72	c10dataset	T20	Lymnaea_stagnalis	4079.703905
2021-06-11 21:12:42 +0100	0.73	c10dataset	T20	Lymnaea_stagnalis	1135.469433
2021-06-11 22:12:42 +0100	0.73	c10dataset	T20	Lymnaea_stagnalis	6565.652381
2021-06-11 23:12:42 +0100	0.73	c10dataset	T20	Lymnaea_stagnalis	3423.828852
2021-06-12 00:12:42 +0100	0.74	c10dataset	T20	Lymnaea_stagnalis	2897.695171
2021-06-12 01:12:42 +0100	0.74	c10dataset	T20	Lymnaea_stagnalis	4102.346309
2021-06-12 02:12:42 +0100	0.74	c10dataset	T20	Lymnaea_stagnalis	1633.836229
2021-06-12 03:12:42 +0100	0.75	c10dataset	T20	Lymnaea_stagnalis	37654.09907
2021-06-12 04:12:42 +0100	0.75	c10dataset	T20	Lymnaea_stagnalis	1547.973175
2021-06-12 05:12:43 +0100	0.75	c10dataset	T20	Lymnaea_stagnalis	19349.93135
2021-06-12 06:12:43 +0100	0.76	c10dataset	T20	Lymnaea_stagnalis	1624.112359
2021-06-12 07:12:43 +0100	0.76	c10dataset	T20	Lymnaea_stagnalis	5435.19703
2021-06-12 08:12:43 +0100	0.76	c10dataset	T20	Lymnaea_stagnalis	2324.34221
2021-06-12 09:12:43 +0100	0.77	c10dataset	T20	Lymnaea_stagnalis	1227.991841
2021-06-12 10:12:43 +0100	0.77	c10dataset	T20	Lymnaea_stagnalis	1246.414454
2021-06-12 11:12:43 +0100	0.77	c10dataset	T20	Lymnaea_stagnalis	30525.86532
2021-06-12 12:12:43 +0100	0.78	c10dataset	T20	Lymnaea_stagnalis	1962.55666
2021-06-12 13:12:43 +0100	0.78	c10dataset	T20	Lymnaea_stagnalis	16511.68368
2021-06-12 14:12:43 +0100	0.78	c10dataset	T20	Lymnaea_stagnalis	683.9495856
2021-06-12 15:12:44 +0100	0.79	c10dataset	T20	Lymnaea_stagnalis	887.2927442
2021-06-12 16:09:00 +0100	0.79	c10dataset	T20	Lymnaea_stagnalis	8903.891784
2021-06-12 17:09:06 +0100	0.79	c10dataset	T20	Lymnaea_stagnalis	1833.125822
2021-06-12 18:09:06 +0100	0.8	c10dataset	T20	Lymnaea_stagnalis	364.6514171
2021-06-12 19:09:06 +0100	0.8	c10dataset	T20	Lymnaea_stagnalis	34111.90268
2021-06-12 20:09:11 +0100	0.8	c10dataset	T20	Lymnaea_stagnalis	787.969824
2021-06-12 21:09:23 +0100	0.81	c10dataset	T20	Lymnaea_stagnalis	1163.709343
2021-06-12 22:09:40 +0100	0.81	c10dataset	T20	Lymnaea_stagnalis	24356.13999
2021-06-12 23:09:56 +0100	0.81	c10dataset	T20	Lymnaea_stagnalis	44582.90977
2021-06-13 00:10:13 +0100	0.82	c10dataset	T20	Lymnaea_stagnalis	320.4396909
2021-06-13 01:10:13 +0100	0.82	c10dataset	T20	Lymnaea_stagnalis	1681.233945
2021-06-13 02:10:30 +0100	0.82	c10dataset	T20	Lymnaea_stagnalis	13783.80279
2021-06-13 03:10:30 +0100	0.83	c10dataset	T20	Lymnaea_stagnalis	16153.08986
2021-06-13 04:10:30 +0100	0.83	c10dataset	T20	Lymnaea_stagnalis	1094.552495
2021-06-13 05:10:30 +0100	0.83	c10dataset	T20	Lymnaea_stagnalis	989.7358468
2021-06-13 06:10:30 +0100	0.84	c10dataset	T20	Lymnaea_stagnalis	1529.86418
2021-06-13 07:10:47 +0100	0.84	c10dataset	T20	Lymnaea_stagnalis	4829.566236
2021-06-13 08:11:04 +0100	0.84	c10dataset	T20	Lymnaea_stagnalis	4040.551855
2021-06-13 09:11:04 +0100	0.85	c10dataset	T20	Lymnaea_stagnalis	465.1281915
2021-06-13 10:11:21 +0100	0.85	c10dataset	T20	Lymnaea_stagnalis	202.5322094
2021-06-13 11:11:21 +0100	0.85	c10dataset	T20	Lymnaea_stagnalis	1711.868914
2021-06-13 12:11:21 +0100	0.86	c10dataset	T20	Lymnaea_stagnalis	372.9269477
2021-06-13 13:11:37 +0100	0.86	c10dataset	T20	Lymnaea_stagnalis	1853.259754
2021-06-13 14:11:37 +0100	0.86	c10dataset	T20	Lymnaea_stagnalis	871.152492
2021-06-13 15:11:54 +0100	0.87	c10dataset	T20	Lymnaea_stagnalis	1837.654984
2021-06-13 16:11:54 +0100	0.87	c10dataset	T20	Lymnaea_stagnalis	26006.88799
2021-06-13 17:12:11 +0100	0.87	c10dataset	T20	Lymnaea_stagnalis	123.5636516
2021-06-13 18:12:28 +0100	0.88	c10dataset	T20	Lymnaea_stagnalis	295.3647065
2021-06-13 19:12:28 +0100	0.88	c10dataset	T20	Lymnaea_stagnalis	37900.46281
2021-06-13 20:12:28 +0100	0.88	c10dataset	T20	Lymnaea_stagnalis	6038.774599
2021-06-13 21:12:28 +0100	0.89	c10dataset	T20	Lymnaea_stagnalis	31794.52834
2021-06-13 22:12:45 +0100	0.89	c10dataset	T20	Lymnaea_stagnalis	25079.09265
2021-06-13 23:13:01 +0100	0.89	c10dataset	T20	Lymnaea_stagnalis	78.89507633
2021-06-14 00:13:18 +0100	0.9	c10dataset	T20	Lymnaea_stagnalis	899.9597805
2021-06-14 01:13:35 +0100	0.9	c10dataset	T20	Lymnaea_stagnalis	160.8521274
2021-06-14 02:13:35 +0100	0.9	c10dataset	T20	Lymnaea_stagnalis	61.07789201
2021-06-14 03:13:51 +0100	0.91	c10dataset	T20	Lymnaea_stagnalis	8723.765774
2021-06-14 04:13:51 +0100	0.91	c10dataset	T20	Lymnaea_stagnalis	11352.82157
2021-06-14 05:13:51 +0100	0.91	c10dataset	T20	Lymnaea_stagnalis	93.66137772
2021-06-14 06:13:52 +0100	0.92	c10dataset	T20	Lymnaea_stagnalis	1110.014061
2021-06-14 07:13:52 +0100	0.92	c10dataset	T20	Lymnaea_stagnalis	114.5668274
2021-06-14 08:13:52 +0100	0.92	c10dataset	T20	Lymnaea_stagnalis	9985.068972
2021-06-14 09:13:52 +0100	0.93	c10dataset	T20	Lymnaea_stagnalis	7721.736266
2021-06-14 10:13:52 +0100	0.93	c10dataset	T20	Lymnaea_stagnalis	6741.159933
2021-06-14 11:13:52 +0100	0.93	c10dataset	T20	Lymnaea_stagnalis	2107.96024
2021-06-14 12:14:08 +0100	0.94	c10dataset	T20	Lymnaea_stagnalis	96.06533711
2021-06-14 13:14:08 +0100	0.94	c10dataset	T20	Lymnaea_stagnalis	10065.8694
2021-06-14 14:14:09 +0100	0.94	c10dataset	T20	Lymnaea_stagnalis	7871.505909
2021-06-14 15:14:09 +0100	0.95	c10dataset	T20	Lymnaea_stagnalis	409.4245029
2021-06-14 16:14:09 +0100	0.95	c10dataset	T20	Lymnaea_stagnalis	1000.810032
2021-06-14 17:14:09 +0100	0.95	c10dataset	T20	Lymnaea_stagnalis	0
2021-06-14 18:14:09 +0100	0.96	c10dataset	T20	Lymnaea_stagnalis	128.0328088
2021-06-14 19:14:09 +0100	0.96	c10dataset	T20	Lymnaea_stagnalis	67.41257632
2021-06-14 20:14:09 +0100	0.96	c10dataset	T20	Lymnaea_stagnalis	416.2601877
2021-06-14 21:14:09 +0100	0.97	c10dataset	T20	Lymnaea_stagnalis	37.71198398
2021-06-14 22:14:09 +0100	0.97	c10dataset	T20	Lymnaea_stagnalis	214.97628
2021-06-14 23:14:26 +0100	0.97	c10dataset	T20	Lymnaea_stagnalis	185.8355789
2021-06-15 00:14:26 +0100	0.98	c10dataset	T20	Lymnaea_stagnalis	847.2292164
2021-06-15 01:14:26 +0100	0.98	c10dataset	T20	Lymnaea_stagnalis	92.2075866
2021-06-15 02:14:42 +0100	0.98	c10dataset	T20	Lymnaea_stagnalis	1496.558382
2021-06-15 03:14:42 +0100	0.99	c10dataset	T20	Lymnaea_stagnalis	359.2735723
2021-06-15 04:14:42 +0100	0.99	c10dataset	T20	Lymnaea_stagnalis	44.09171409
2021-06-15 05:14:42 +0100	0.99	c10dataset	T20	Lymnaea_stagnalis	171.2529181
2021-06-15 06:14:58 +0100	1	c10dataset	T20	Lymnaea_stagnalis	210.6904842
2021-06-15 07:15:14 +0100	1	c10dataset	T20	Lymnaea_stagnalis	10076.6332
2021-06-02 18:25:50 +0100	0	c3dataset	T20	Lymnaea_stagnalis	NA
2021-06-02 19:25:56 +0100	0	c3dataset	T20	Lymnaea_stagnalis	NA
2021-06-02 20:26:12 +0100	0.01	c3dataset	T20	Lymnaea_stagnalis	NA
2021-06-02 21:26:12 +0100	0.01	c3dataset	T20	Lymnaea_stagnalis	NA
2021-06-02 22:26:12 +0100	0.01	c3dataset	T20	Lymnaea_stagnalis	NA
2021-06-02 23:26:13 +0100	0.02	c3dataset	T20	Lymnaea_stagnalis	NA
2021-06-03 00:26:29 +0100	0.02	c3dataset	T20	Lymnaea_stagnalis	NA
2021-06-03 01:26:29 +0100	0.03	c3dataset	T20	Lymnaea_stagnalis	NA
2021-06-03 02:26:29 +0100	0.03	c3dataset	T20	Lymnaea_stagnalis	NA
2021-06-03 03:26:29 +0100	0.03	c3dataset	T20	Lymnaea_stagnalis	NA
2021-06-03 04:26:29 +0100	0.04	c3dataset	T20	Lymnaea_stagnalis	NA
2021-06-03 05:26:30 +0100	0.04	c3dataset	T20	Lymnaea_stagnalis	NA
2021-06-03 06:26:46 +0100	0.04	c3dataset	T20	Lymnaea_stagnalis	NA
2021-06-03 07:27:03 +0100	0.05	c3dataset	T20	Lymnaea_stagnalis	NA
2021-06-03 08:27:20 +0100	0.05	c3dataset	T20	Lymnaea_stagnalis	NA
2021-06-03 09:27:37 +0100	0.06	c3dataset	T20	Lymnaea_stagnalis	NA
2021-06-03 10:27:53 +0100	0.06	c3dataset	T20	Lymnaea_stagnalis	NA
2021-06-03 11:28:10 +0100	0.06	c3dataset	T20	Lymnaea_stagnalis	NA
2021-06-03 12:28:26 +0100	0.07	c3dataset	T20	Lymnaea_stagnalis	NA
2021-06-03 13:28:42 +0100	0.07	c3dataset	T20	Lymnaea_stagnalis	NA
2021-06-03 14:28:58 +0100	0.07	c3dataset	T20	Lymnaea_stagnalis	NA
2021-06-03 15:29:14 +0100	0.08	c3dataset	T20	Lymnaea_stagnalis	NA
2021-06-03 16:29:14 +0100	0.08	c3dataset	T20	Lymnaea_stagnalis	NA
2021-06-03 17:29:14 +0100	0.09	c3dataset	T20	Lymnaea_stagnalis	NA
2021-06-03 18:29:15 +0100	0.09	c3dataset	T20	Lymnaea_stagnalis	NA
2021-06-03 19:29:15 +0100	0.09	c3dataset	T20	Lymnaea_stagnalis	NA
2021-06-03 20:29:32 +0100	0.1	c3dataset	T20	Lymnaea_stagnalis	NA
2021-06-03 21:29:48 +0100	0.1	c3dataset	T20	Lymnaea_stagnalis	NA
2021-06-03 22:30:05 +0100	0.1	c3dataset	T20	Lymnaea_stagnalis	NA
2021-06-03 23:30:21 +0100	0.11	c3dataset	T20	Lymnaea_stagnalis	NA
2021-06-04 00:30:37 +0100	0.11	c3dataset	T20	Lymnaea_stagnalis	NA
2021-06-04 01:30:37 +0100	0.12	c3dataset	T20	Lymnaea_stagnalis	NA
2021-06-04 02:30:38 +0100	0.12	c3dataset	T20	Lymnaea_stagnalis	NA
2021-06-04 03:30:54 +0100	0.12	c3dataset	T20	Lymnaea_stagnalis	NA
2021-06-04 04:30:55 +0100	0.13	c3dataset	T20	Lymnaea_stagnalis	NA
2021-06-04 05:30:55 +0100	0.13	c3dataset	T20	Lymnaea_stagnalis	NA
2021-06-04 06:30:55 +0100	0.13	c3dataset	T20	Lymnaea_stagnalis	NA
2021-06-04 07:30:55 +0100	0.14	c3dataset	T20	Lymnaea_stagnalis	NA
2021-06-04 08:30:55 +0100	0.14	c3dataset	T20	Lymnaea_stagnalis	NA
2021-06-04 09:30:55 +0100	0.15	c3dataset	T20	Lymnaea_stagnalis	NA
2021-06-04 10:30:56 +0100	0.15	c3dataset	T20	Lymnaea_stagnalis	NA
2021-06-04 11:30:30 +0100	0.15	c3dataset	T20	Lymnaea_stagnalis	75.50491796
2021-06-04 12:30:36 +0100	0.16	c3dataset	T20	Lymnaea_stagnalis	91.11882692
2021-06-04 13:30:37 +0100	0.16	c3dataset	T20	Lymnaea_stagnalis	261.1815985
2021-06-04 14:30:54 +0100	0.16	c3dataset	T20	Lymnaea_stagnalis	461.2762332
2021-06-04 15:30:54 +0100	0.17	c3dataset	T20	Lymnaea_stagnalis	512.0333173
2021-06-04 16:30:54 +0100	0.17	c3dataset	T20	Lymnaea_stagnalis	1323.799244
2021-06-04 17:30:54 +0100	0.18	c3dataset	T20	Lymnaea_stagnalis	2055.84626
2021-06-04 18:31:11 +0100	0.18	c3dataset	T20	Lymnaea_stagnalis	644.3282359
2021-06-04 19:31:27 +0100	0.18	c3dataset	T20	Lymnaea_stagnalis	2042.95031
2021-06-04 20:31:44 +0100	0.19	c3dataset	T20	Lymnaea_stagnalis	4845.223797
2021-06-04 21:31:44 +0100	0.19	c3dataset	T20	Lymnaea_stagnalis	5723.047794
2021-06-04 22:32:01 +0100	0.19	c3dataset	T20	Lymnaea_stagnalis	1863.194882
2021-06-04 23:32:18 +0100	0.2	c3dataset	T20	Lymnaea_stagnalis	2250.473706
2021-06-05 00:32:34 +0100	0.2	c3dataset	T20	Lymnaea_stagnalis	1900.288985
2021-06-05 01:32:51 +0100	0.21	c3dataset	T20	Lymnaea_stagnalis	7245.660729
2021-06-05 02:32:51 +0100	0.21	c3dataset	T20	Lymnaea_stagnalis	925.7750915
2021-06-05 03:32:51 +0100	0.21	c3dataset	T20	Lymnaea_stagnalis	1162.376796
2021-06-05 04:32:51 +0100	0.22	c3dataset	T20	Lymnaea_stagnalis	798.847003
2021-06-05 05:32:51 +0100	0.22	c3dataset	T20	Lymnaea_stagnalis	3761.438033
2021-06-05 06:32:52 +0100	0.22	c3dataset	T20	Lymnaea_stagnalis	2424.321494
2021-06-05 07:32:52 +0100	0.23	c3dataset	T20	Lymnaea_stagnalis	7692.033919
2021-06-05 08:32:52 +0100	0.23	c3dataset	T20	Lymnaea_stagnalis	1504.523384
2021-06-05 09:32:52 +0100	0.24	c3dataset	T20	Lymnaea_stagnalis	4927.678006
2021-06-05 10:32:52 +0100	0.24	c3dataset	T20	Lymnaea_stagnalis	1998.364965
2021-06-05 11:45:03 +0100	0.24	c3dataset	T20	Lymnaea_stagnalis	10103.81807
2021-06-05 12:45:26 +0100	0.25	c3dataset	T20	Lymnaea_stagnalis	5770.436725
2021-06-05 13:45:43 +0100	0.25	c3dataset	T20	Lymnaea_stagnalis	24794.93206
2021-06-05 14:45:59 +0100	0.25	c3dataset	T20	Lymnaea_stagnalis	13238.28731
2021-06-05 15:46:16 +0100	0.26	c3dataset	T20	Lymnaea_stagnalis	11752.65113
2021-06-05 16:46:33 +0100	0.26	c3dataset	T20	Lymnaea_stagnalis	31928.81654
2021-06-05 17:46:49 +0100	0.27	c3dataset	T20	Lymnaea_stagnalis	14818.1405
2021-06-05 18:46:49 +0100	0.27	c3dataset	T20	Lymnaea_stagnalis	21490.25315
2021-06-05 19:46:50 +0100	0.27	c3dataset	T20	Lymnaea_stagnalis	12788.00774
2021-06-05 20:47:06 +0100	0.28	c3dataset	T20	Lymnaea_stagnalis	11258.22955
2021-06-05 21:47:23 +0100	0.28	c3dataset	T20	Lymnaea_stagnalis	13477.30757
2021-06-05 22:47:23 +0100	0.28	c3dataset	T20	Lymnaea_stagnalis	17248.31223
2021-06-05 23:47:23 +0100	0.29	c3dataset	T20	Lymnaea_stagnalis	12960.18113
2021-06-06 00:47:39 +0100	0.29	c3dataset	T20	Lymnaea_stagnalis	17773.34689
2021-06-06 01:47:56 +0100	0.3	c3dataset	T20	Lymnaea_stagnalis	21570.83552
2021-06-06 02:48:12 +0100	0.3	c3dataset	T20	Lymnaea_stagnalis	19241.71555
2021-06-06 03:48:28 +0100	0.3	c3dataset	T20	Lymnaea_stagnalis	15706.51343
2021-06-06 04:48:45 +0100	0.31	c3dataset	T20	Lymnaea_stagnalis	39691.77397
2021-06-06 05:49:02 +0100	0.31	c3dataset	T20	Lymnaea_stagnalis	38167.43849
2021-06-06 06:49:18 +0100	0.31	c3dataset	T20	Lymnaea_stagnalis	30104.96799
2021-06-06 07:49:35 +0100	0.32	c3dataset	T20	Lymnaea_stagnalis	17559.57047
2021-06-06 08:49:52 +0100	0.32	c3dataset	T20	Lymnaea_stagnalis	24081.419
2021-06-06 09:50:08 +0100	0.33	c3dataset	T20	Lymnaea_stagnalis	29925.53756
2021-06-06 10:50:09 +0100	0.33	c3dataset	T20	Lymnaea_stagnalis	32291.54573
2021-06-06 11:50:25 +0100	0.33	c3dataset	T20	Lymnaea_stagnalis	19403.80964
2021-06-06 12:50:41 +0100	0.34	c3dataset	T20	Lymnaea_stagnalis	19964.36042
2021-06-06 13:50:41 +0100	0.34	c3dataset	T20	Lymnaea_stagnalis	30769.37631
2021-06-06 14:50:42 +0100	0.34	c3dataset	T20	Lymnaea_stagnalis	42716.07391
2021-06-06 15:50:42 +0100	0.35	c3dataset	T20	Lymnaea_stagnalis	46834.99409
2021-06-06 16:50:58 +0100	0.35	c3dataset	T20	Lymnaea_stagnalis	39775.39219
2021-06-06 17:51:14 +0100	0.36	c3dataset	T20	Lymnaea_stagnalis	21891.26294
2021-06-06 18:51:14 +0100	0.36	c3dataset	T20	Lymnaea_stagnalis	36393.26745
2021-06-06 19:51:31 +0100	0.36	c3dataset	T20	Lymnaea_stagnalis	15729.78429
2021-06-06 20:51:31 +0100	0.37	c3dataset	T20	Lymnaea_stagnalis	30691.95613
2021-06-06 21:51:31 +0100	0.37	c3dataset	T20	Lymnaea_stagnalis	47543.87103
2021-06-06 22:51:48 +0100	0.37	c3dataset	T20	Lymnaea_stagnalis	34768.5714
2021-06-06 23:52:05 +0100	0.38	c3dataset	T20	Lymnaea_stagnalis	33362.58952
2021-06-07 00:52:21 +0100	0.38	c3dataset	T20	Lymnaea_stagnalis	44013.13992
2021-06-07 01:52:38 +0100	0.39	c3dataset	T20	Lymnaea_stagnalis	42284.13233
2021-06-07 02:52:38 +0100	0.39	c3dataset	T20	Lymnaea_stagnalis	43090.98273
2021-06-07 03:52:54 +0100	0.39	c3dataset	T20	Lymnaea_stagnalis	46177.89098
2021-06-07 04:53:11 +0100	0.4	c3dataset	T20	Lymnaea_stagnalis	47837.69825
2021-06-07 05:53:27 +0100	0.4	c3dataset	T20	Lymnaea_stagnalis	62064.81892
2021-06-07 06:53:44 +0100	0.4	c3dataset	T20	Lymnaea_stagnalis	74112.06471
2021-06-07 07:54:01 +0100	0.41	c3dataset	T20	Lymnaea_stagnalis	124777.5904
2021-06-07 08:54:01 +0100	0.41	c3dataset	T20	Lymnaea_stagnalis	88804.56742
2021-06-07 09:54:18 +0100	0.42	c3dataset	T20	Lymnaea_stagnalis	89778.53343
2021-06-07 10:54:18 +0100	0.42	c3dataset	T20	Lymnaea_stagnalis	84193.48083
2021-06-07 11:54:18 +0100	0.42	c3dataset	T20	Lymnaea_stagnalis	132058.9013
2021-06-07 12:54:34 +0100	0.43	c3dataset	T20	Lymnaea_stagnalis	88027.73512
2021-06-07 13:54:51 +0100	0.43	c3dataset	T20	Lymnaea_stagnalis	103956.2403
2021-06-07 14:54:51 +0100	0.43	c3dataset	T20	Lymnaea_stagnalis	96352.83323
2021-06-07 15:54:52 +0100	0.44	c3dataset	T20	Lymnaea_stagnalis	89146.264
2021-06-07 16:54:36 +0100	0.44	c3dataset	T20	Lymnaea_stagnalis	122053.6549
2021-06-07 17:54:52 +0100	0.45	c3dataset	T20	Lymnaea_stagnalis	130285.4246
2021-06-07 18:55:09 +0100	0.45	c3dataset	T20	Lymnaea_stagnalis	125492.0788
2021-06-07 19:55:25 +0100	0.45	c3dataset	T20	Lymnaea_stagnalis	132800.6434
2021-06-07 20:55:42 +0100	0.46	c3dataset	T20	Lymnaea_stagnalis	119977.5743
2021-06-07 21:55:59 +0100	0.46	c3dataset	T20	Lymnaea_stagnalis	122992.6439
2021-06-07 22:55:59 +0100	0.46	c3dataset	T20	Lymnaea_stagnalis	118809.9125
2021-06-07 23:56:15 +0100	0.47	c3dataset	T20	Lymnaea_stagnalis	86358.52768
2021-06-08 00:56:32 +0100	0.47	c3dataset	T20	Lymnaea_stagnalis	85794.73926
2021-06-08 01:56:48 +0100	0.48	c3dataset	T20	Lymnaea_stagnalis	140084.5707
2021-06-08 02:57:05 +0100	0.48	c3dataset	T20	Lymnaea_stagnalis	122452.3767
2021-06-08 03:57:22 +0100	0.48	c3dataset	T20	Lymnaea_stagnalis	90459.84804
2021-06-08 04:57:22 +0100	0.49	c3dataset	T20	Lymnaea_stagnalis	110420.318
2021-06-08 05:57:22 +0100	0.49	c3dataset	T20	Lymnaea_stagnalis	107126.2401
2021-06-08 06:57:22 +0100	0.49	c3dataset	T20	Lymnaea_stagnalis	127377.8775
2021-06-08 07:57:22 +0100	0.5	c3dataset	T20	Lymnaea_stagnalis	125716.4237
2021-06-08 08:57:23 +0100	0.5	c3dataset	T20	Lymnaea_stagnalis	121748.5568
2021-06-08 09:57:39 +0100	0.51	c3dataset	T20	Lymnaea_stagnalis	75612.40043
2021-06-08 10:57:56 +0100	0.51	c3dataset	T20	Lymnaea_stagnalis	101103.0645
2021-06-08 11:57:56 +0100	0.51	c3dataset	T20	Lymnaea_stagnalis	111463.8552
2021-06-08 12:58:13 +0100	0.52	c3dataset	T20	Lymnaea_stagnalis	148223.5958
2021-06-08 13:58:29 +0100	0.52	c3dataset	T20	Lymnaea_stagnalis	79792.50585
2021-06-08 14:58:46 +0100	0.52	c3dataset	T20	Lymnaea_stagnalis	54216.13997
2021-06-08 15:59:03 +0100	0.53	c3dataset	T20	Lymnaea_stagnalis	113654.9686
2021-06-08 16:59:03 +0100	0.53	c3dataset	T20	Lymnaea_stagnalis	114300.1438
2021-06-08 17:59:03 +0100	0.54	c3dataset	T20	Lymnaea_stagnalis	70496.12145
2021-06-08 18:59:19 +0100	0.54	c3dataset	T20	Lymnaea_stagnalis	83266.69822
2021-06-08 19:59:36 +0100	0.54	c3dataset	T20	Lymnaea_stagnalis	72577.0892
2021-06-08 20:59:53 +0100	0.55	c3dataset	T20	Lymnaea_stagnalis	6498.754193
2021-06-08 21:59:53 +0100	0.55	c3dataset	T20	Lymnaea_stagnalis	36784.57407
2021-06-08 22:59:53 +0100	0.55	c3dataset	T20	Lymnaea_stagnalis	96396.84838
2021-06-09 00:00:10 +0100	0.56	c3dataset	T20	Lymnaea_stagnalis	22516.30399
2021-06-09 01:00:26 +0100	0.56	c3dataset	T20	Lymnaea_stagnalis	116409.3739
2021-06-09 02:00:27 +0100	0.57	c3dataset	T20	Lymnaea_stagnalis	3332.446786
2021-06-09 03:00:27 +0100	0.57	c3dataset	T20	Lymnaea_stagnalis	180376.2125
2021-06-09 04:00:27 +0100	0.57	c3dataset	T20	Lymnaea_stagnalis	103495.3398
2021-06-09 05:00:27 +0100	0.58	c3dataset	T20	Lymnaea_stagnalis	76704.7786
2021-06-09 06:00:44 +0100	0.58	c3dataset	T20	Lymnaea_stagnalis	40522.66926
2021-06-09 07:01:00 +0100	0.58	c3dataset	T20	Lymnaea_stagnalis	28208.58121
2021-06-09 08:01:17 +0100	0.59	c3dataset	T20	Lymnaea_stagnalis	40769.43303
2021-06-09 09:01:17 +0100	0.59	c3dataset	T20	Lymnaea_stagnalis	35429.54085
2021-06-09 10:01:17 +0100	0.6	c3dataset	T20	Lymnaea_stagnalis	39499.38349
2021-06-09 11:01:18 +0100	0.6	c3dataset	T20	Lymnaea_stagnalis	53372.12961
2021-06-09 12:01:34 +0100	0.6	c3dataset	T20	Lymnaea_stagnalis	79882.90424
2021-06-09 13:01:33 +0100	0.61	c3dataset	T20	Lymnaea_stagnalis	53436.19563
2021-06-09 14:01:34 +0100	0.61	c3dataset	T20	Lymnaea_stagnalis	20832.16457
2021-06-09 15:01:50 +0100	0.61	c3dataset	T20	Lymnaea_stagnalis	1272.394759
2021-06-09 16:02:07 +0100	0.62	c3dataset	T20	Lymnaea_stagnalis	2346.044641
2021-06-09 17:02:24 +0100	0.62	c3dataset	T20	Lymnaea_stagnalis	4258.666531
2021-06-09 18:02:24 +0100	0.63	c3dataset	T20	Lymnaea_stagnalis	19421.09073
2021-06-09 19:02:40 +0100	0.63	c3dataset	T20	Lymnaea_stagnalis	34873.43865
2021-06-09 20:02:56 +0100	0.63	c3dataset	T20	Lymnaea_stagnalis	58763.46081
2021-06-09 21:02:57 +0100	0.64	c3dataset	T20	Lymnaea_stagnalis	49426.10131
2021-06-09 22:03:13 +0100	0.64	c3dataset	T20	Lymnaea_stagnalis	4919.312729
2021-06-09 23:03:14 +0100	0.64	c3dataset	T20	Lymnaea_stagnalis	9235.014112
2021-06-10 00:03:30 +0100	0.65	c3dataset	T20	Lymnaea_stagnalis	1845.716199
2021-06-10 01:03:46 +0100	0.65	c3dataset	T20	Lymnaea_stagnalis	67297.72952
2021-06-10 02:04:03 +0100	0.66	c3dataset	T20	Lymnaea_stagnalis	30706.20029
2021-06-10 03:04:19 +0100	0.66	c3dataset	T20	Lymnaea_stagnalis	3995.193219
2021-06-10 04:04:20 +0100	0.66	c3dataset	T20	Lymnaea_stagnalis	22225.641
2021-06-10 05:04:36 +0100	0.67	c3dataset	T20	Lymnaea_stagnalis	2438.256338
2021-06-10 06:04:53 +0100	0.67	c3dataset	T20	Lymnaea_stagnalis	1037.852034
2021-06-10 07:04:53 +0100	0.67	c3dataset	T20	Lymnaea_stagnalis	57676.10791
2021-06-10 08:04:53 +0100	0.68	c3dataset	T20	Lymnaea_stagnalis	3228.517067
2021-06-10 09:04:15 +0100	0.68	c3dataset	T20	Lymnaea_stagnalis	4532.676367
2021-06-10 10:04:38 +0100	0.69	c3dataset	T20	Lymnaea_stagnalis	1083.378356
2021-06-10 11:04:39 +0100	0.69	c3dataset	T20	Lymnaea_stagnalis	1636.089678
2021-06-10 12:04:55 +0100	0.69	c3dataset	T20	Lymnaea_stagnalis	1003.481663
2021-06-10 13:05:12 +0100	0.7	c3dataset	T20	Lymnaea_stagnalis	639.8973683
2021-06-10 14:05:28 +0100	0.7	c3dataset	T20	Lymnaea_stagnalis	490.1012567
2021-06-10 15:05:28 +0100	0.7	c3dataset	T20	Lymnaea_stagnalis	1036.619155
2021-06-10 16:05:28 +0100	0.71	c3dataset	T20	Lymnaea_stagnalis	1031.630068
2021-06-10 17:05:29 +0100	0.71	c3dataset	T20	Lymnaea_stagnalis	1769.898452
2021-06-10 18:05:45 +0100	0.72	c3dataset	T20	Lymnaea_stagnalis	1087.858781
2021-06-10 19:06:02 +0100	0.72	c3dataset	T20	Lymnaea_stagnalis	1235.070515
2021-06-10 20:06:02 +0100	0.72	c3dataset	T20	Lymnaea_stagnalis	4733.269742
2021-06-10 21:06:19 +0100	0.73	c3dataset	T20	Lymnaea_stagnalis	62028.87682
2021-06-10 22:06:36 +0100	0.73	c3dataset	T20	Lymnaea_stagnalis	1685.372252
2021-06-10 23:06:36 +0100	0.73	c3dataset	T20	Lymnaea_stagnalis	2904.769674
2021-06-11 00:06:52 +0100	0.74	c3dataset	T20	Lymnaea_stagnalis	3108.561301
2021-06-11 01:07:09 +0100	0.74	c3dataset	T20	Lymnaea_stagnalis	2977.04405
2021-06-11 02:07:26 +0100	0.75	c3dataset	T20	Lymnaea_stagnalis	3960.904179
2021-06-11 03:07:27 +0100	0.75	c3dataset	T20	Lymnaea_stagnalis	6984.389154
2021-06-11 04:07:43 +0100	0.75	c3dataset	T20	Lymnaea_stagnalis	17994.12431
2021-06-11 05:07:59 +0100	0.76	c3dataset	T20	Lymnaea_stagnalis	6141.343623
2021-06-11 06:08:00 +0100	0.76	c3dataset	T20	Lymnaea_stagnalis	8700.815068
2021-06-11 07:08:00 +0100	0.76	c3dataset	T20	Lymnaea_stagnalis	4197.251232
2021-06-11 08:08:00 +0100	0.77	c3dataset	T20	Lymnaea_stagnalis	5421.665477
2021-06-11 09:07:57 +0100	0.77	c3dataset	T20	Lymnaea_stagnalis	8293.356557
2021-06-11 10:08:14 +0100	0.78	c3dataset	T20	Lymnaea_stagnalis	7150.525821
2021-06-11 11:08:14 +0100	0.78	c3dataset	T20	Lymnaea_stagnalis	8194.909034
2021-06-11 12:08:14 +0100	0.78	c3dataset	T20	Lymnaea_stagnalis	5510.555028
2021-06-11 13:08:14 +0100	0.79	c3dataset	T20	Lymnaea_stagnalis	4955.288613
2021-06-11 14:08:14 +0100	0.79	c3dataset	T20	Lymnaea_stagnalis	14211.03689
2021-06-11 15:08:31 +0100	0.79	c3dataset	T20	Lymnaea_stagnalis	4364.915829
2021-06-11 16:08:47 +0100	0.8	c3dataset	T20	Lymnaea_stagnalis	6333.24651
2021-06-11 17:09:04 +0100	0.8	c3dataset	T20	Lymnaea_stagnalis	1236.483812
2021-06-11 18:09:04 +0100	0.81	c3dataset	T20	Lymnaea_stagnalis	3604.207388
2021-06-11 19:09:04 +0100	0.81	c3dataset	T20	Lymnaea_stagnalis	11156.83501
2021-06-11 20:09:04 +0100	0.81	c3dataset	T20	Lymnaea_stagnalis	1323.685064
2021-06-11 21:09:05 +0100	0.82	c3dataset	T20	Lymnaea_stagnalis	6629.140288
2021-06-11 22:09:05 +0100	0.82	c3dataset	T20	Lymnaea_stagnalis	4632.688415
2021-06-11 23:09:05 +0100	0.82	c3dataset	T20	Lymnaea_stagnalis	7717.006713
2021-06-12 00:09:05 +0100	0.83	c3dataset	T20	Lymnaea_stagnalis	30284.1317
2021-06-12 01:09:05 +0100	0.83	c3dataset	T20	Lymnaea_stagnalis	8301.608906
2021-06-12 02:09:05 +0100	0.84	c3dataset	T20	Lymnaea_stagnalis	38629.61684
2021-06-12 03:09:05 +0100	0.84	c3dataset	T20	Lymnaea_stagnalis	9872.466199
2021-06-12 04:09:05 +0100	0.84	c3dataset	T20	Lymnaea_stagnalis	2810.55524
2021-06-12 05:09:06 +0100	0.85	c3dataset	T20	Lymnaea_stagnalis	30961.60153
2021-06-12 06:09:06 +0100	0.85	c3dataset	T20	Lymnaea_stagnalis	44662.51421
2021-06-12 07:09:06 +0100	0.85	c3dataset	T20	Lymnaea_stagnalis	44633.87302
2021-06-12 08:09:06 +0100	0.86	c3dataset	T20	Lymnaea_stagnalis	6943.540752
2021-06-12 09:09:06 +0100	0.86	c3dataset	T20	Lymnaea_stagnalis	27113.98131
2021-06-12 10:09:06 +0100	0.87	c3dataset	T20	Lymnaea_stagnalis	38140.63028
2021-06-12 11:09:06 +0100	0.87	c3dataset	T20	Lymnaea_stagnalis	762.5988881
2021-06-12 12:09:06 +0100	0.87	c3dataset	T20	Lymnaea_stagnalis	2425.366629
2021-06-12 13:09:06 +0100	0.88	c3dataset	T20	Lymnaea_stagnalis	3332.576478
2021-06-12 14:09:06 +0100	0.88	c3dataset	T20	Lymnaea_stagnalis	18809.42172
2021-06-12 15:09:06 +0100	0.88	c3dataset	T20	Lymnaea_stagnalis	6964.678632
2021-06-12 16:05:24 +0100	0.89	c3dataset	T20	Lymnaea_stagnalis	1964.750406
2021-06-12 17:05:29 +0100	0.89	c3dataset	T20	Lymnaea_stagnalis	12816.75559
2021-06-12 18:05:29 +0100	0.9	c3dataset	T20	Lymnaea_stagnalis	5827.38558
2021-06-12 19:05:29 +0100	0.9	c3dataset	T20	Lymnaea_stagnalis	26947.2966
2021-06-12 20:05:34 +0100	0.9	c3dataset	T20	Lymnaea_stagnalis	4737.27273
2021-06-12 21:05:46 +0100	0.91	c3dataset	T20	Lymnaea_stagnalis	4405.084578
2021-06-12 22:06:03 +0100	0.91	c3dataset	T20	Lymnaea_stagnalis	36364.64197
2021-06-12 23:06:20 +0100	0.91	c3dataset	T20	Lymnaea_stagnalis	8860.025407
2021-06-13 00:06:36 +0100	0.92	c3dataset	T20	Lymnaea_stagnalis	39099.81096
2021-06-13 01:06:36 +0100	0.92	c3dataset	T20	Lymnaea_stagnalis	30576.32817
2021-06-13 02:06:53 +0100	0.93	c3dataset	T20	Lymnaea_stagnalis	5776.061354
2021-06-13 03:06:53 +0100	0.93	c3dataset	T20	Lymnaea_stagnalis	3339.580647
2021-06-13 04:06:53 +0100	0.93	c3dataset	T20	Lymnaea_stagnalis	15334.22382
2021-06-13 05:06:53 +0100	0.94	c3dataset	T20	Lymnaea_stagnalis	3256.166394
2021-06-13 06:06:53 +0100	0.94	c3dataset	T20	Lymnaea_stagnalis	3871.736931
2021-06-13 07:07:10 +0100	0.94	c3dataset	T20	Lymnaea_stagnalis	1583.303401
2021-06-13 08:07:27 +0100	0.95	c3dataset	T20	Lymnaea_stagnalis	3437.248203
2021-06-13 09:07:27 +0100	0.95	c3dataset	T20	Lymnaea_stagnalis	7588.21393
2021-06-13 10:07:44 +0100	0.96	c3dataset	T20	Lymnaea_stagnalis	1997.118228
2021-06-13 11:07:44 +0100	0.96	c3dataset	T20	Lymnaea_stagnalis	4888.846218
2021-06-13 12:07:44 +0100	0.96	c3dataset	T20	Lymnaea_stagnalis	4275.763039
2021-06-13 13:08:01 +0100	0.97	c3dataset	T20	Lymnaea_stagnalis	5426.913978
2021-06-13 14:08:01 +0100	0.97	c3dataset	T20	Lymnaea_stagnalis	3422.047494
2021-06-13 15:08:17 +0100	0.97	c3dataset	T20	Lymnaea_stagnalis	8260.428032
2021-06-13 16:08:18 +0100	0.98	c3dataset	T20	Lymnaea_stagnalis	5609.470887
2021-06-13 17:08:34 +0100	0.98	c3dataset	T20	Lymnaea_stagnalis	3678.813172
2021-06-13 18:08:51 +0100	0.99	c3dataset	T20	Lymnaea_stagnalis	3320.533813
2021-06-13 19:08:51 +0100	0.99	c3dataset	T20	Lymnaea_stagnalis	2052.547854
2021-06-13 20:08:51 +0100	0.99	c3dataset	T20	Lymnaea_stagnalis	654.5668353
2021-06-13 21:08:51 +0100	1	c3dataset	T20	Lymnaea_stagnalis	2557.154838
2021-06-13 22:09:08 +0100	1	c3dataset	T20	Lymnaea_stagnalis	38372.82135
2021-06-02 18:25:50 +0100	0	c4dataset	T20	Lymnaea_stagnalis	112.1931013
2021-06-02 19:25:56 +0100	0	c4dataset	T20	Lymnaea_stagnalis	110.090734
2021-06-02 20:26:12 +0100	0.01	c4dataset	T20	Lymnaea_stagnalis	147.6351021
2021-06-02 21:26:12 +0100	0.01	c4dataset	T20	Lymnaea_stagnalis	181.7710549
2021-06-02 22:26:12 +0100	0.01	c4dataset	T20	Lymnaea_stagnalis	110.2255482
2021-06-02 23:26:13 +0100	0.02	c4dataset	T20	Lymnaea_stagnalis	118.0651972
2021-06-03 00:26:29 +0100	0.02	c4dataset	T20	Lymnaea_stagnalis	96.95982333
2021-06-03 01:26:29 +0100	0.02	c4dataset	T20	Lymnaea_stagnalis	125.9382025
2021-06-03 02:26:29 +0100	0.03	c4dataset	T20	Lymnaea_stagnalis	88.21750459
2021-06-03 03:26:29 +0100	0.03	c4dataset	T20	Lymnaea_stagnalis	96.66783589
2021-06-03 04:26:29 +0100	0.03	c4dataset	T20	Lymnaea_stagnalis	112.1802406
2021-06-03 05:26:30 +0100	0.04	c4dataset	T20	Lymnaea_stagnalis	108.9033927
2021-06-03 06:26:46 +0100	0.04	c4dataset	T20	Lymnaea_stagnalis	107.6037264
2021-06-03 07:27:03 +0100	0.04	c4dataset	T20	Lymnaea_stagnalis	115.4798345
2021-06-03 08:27:20 +0100	0.04	c4dataset	T20	Lymnaea_stagnalis	96.30521345
2021-06-03 09:27:37 +0100	0.05	c4dataset	T20	Lymnaea_stagnalis	113.9528025
2021-06-03 10:27:53 +0100	0.05	c4dataset	T20	Lymnaea_stagnalis	106.3910736
2021-06-03 11:28:10 +0100	0.05	c4dataset	T20	Lymnaea_stagnalis	82.52028101
2021-06-03 12:28:26 +0100	0.06	c4dataset	T20	Lymnaea_stagnalis	76.99511102
2021-06-03 13:28:42 +0100	0.06	c4dataset	T20	Lymnaea_stagnalis	92.45280117
2021-06-03 14:28:58 +0100	0.06	c4dataset	T20	Lymnaea_stagnalis	87.82213642
2021-06-03 15:29:14 +0100	0.07	c4dataset	T20	Lymnaea_stagnalis	69.65117048
2021-06-03 16:29:14 +0100	0.07	c4dataset	T20	Lymnaea_stagnalis	83.05582939
2021-06-03 17:29:14 +0100	0.07	c4dataset	T20	Lymnaea_stagnalis	76.05294968
2021-06-03 18:29:15 +0100	0.08	c4dataset	T20	Lymnaea_stagnalis	74.92816059
2021-06-03 19:29:15 +0100	0.08	c4dataset	T20	Lymnaea_stagnalis	67.02510497
2021-06-03 20:29:32 +0100	0.08	c4dataset	T20	Lymnaea_stagnalis	75.11979376
2021-06-03 21:29:48 +0100	0.09	c4dataset	T20	Lymnaea_stagnalis	67.88716652
2021-06-03 22:30:05 +0100	0.09	c4dataset	T20	Lymnaea_stagnalis	67.89043963
2021-06-03 23:30:21 +0100	0.09	c4dataset	T20	Lymnaea_stagnalis	62.59230455
2021-06-04 00:30:37 +0100	0.1	c4dataset	T20	Lymnaea_stagnalis	71.66204019
2021-06-04 01:30:37 +0100	0.1	c4dataset	T20	Lymnaea_stagnalis	75.75580687
2021-06-04 02:30:38 +0100	0.1	c4dataset	T20	Lymnaea_stagnalis	63.78003531
2021-06-04 03:30:54 +0100	0.11	c4dataset	T20	Lymnaea_stagnalis	77.47494045
2021-06-04 04:30:55 +0100	0.11	c4dataset	T20	Lymnaea_stagnalis	74.57665418
2021-06-04 05:30:55 +0100	0.11	c4dataset	T20	Lymnaea_stagnalis	73.51236412
2021-06-04 06:30:55 +0100	0.12	c4dataset	T20	Lymnaea_stagnalis	74.8961329
2021-06-04 07:30:55 +0100	0.12	c4dataset	T20	Lymnaea_stagnalis	89.48285862
2021-06-04 08:30:55 +0100	0.12	c4dataset	T20	Lymnaea_stagnalis	80.72693388
2021-06-04 09:30:55 +0100	0.12	c4dataset	T20	Lymnaea_stagnalis	88.96999861
2021-06-04 10:30:56 +0100	0.13	c4dataset	T20	Lymnaea_stagnalis	91.6415042
2021-06-04 11:31:01 +0100	0.13	c4dataset	T20	Lymnaea_stagnalis	99.69327008
2021-06-04 12:31:08 +0100	0.13	c4dataset	T20	Lymnaea_stagnalis	103.9307474
2021-06-04 13:31:08 +0100	0.14	c4dataset	T20	Lymnaea_stagnalis	458.49928
2021-06-04 14:31:25 +0100	0.14	c4dataset	T20	Lymnaea_stagnalis	375.1821791
2021-06-04 15:31:25 +0100	0.14	c4dataset	T20	Lymnaea_stagnalis	257.6792588
2021-06-04 16:31:25 +0100	0.15	c4dataset	T20	Lymnaea_stagnalis	403.8520304
2021-06-04 17:31:25 +0100	0.15	c4dataset	T20	Lymnaea_stagnalis	1238.145554
2021-06-04 18:31:42 +0100	0.15	c4dataset	T20	Lymnaea_stagnalis	610.5119286
2021-06-04 19:31:59 +0100	0.16	c4dataset	T20	Lymnaea_stagnalis	1561.996442
2021-06-04 20:32:15 +0100	0.16	c4dataset	T20	Lymnaea_stagnalis	1123.617733
2021-06-04 21:32:15 +0100	0.16	c4dataset	T20	Lymnaea_stagnalis	683.9922328
2021-06-04 22:32:32 +0100	0.17	c4dataset	T20	Lymnaea_stagnalis	592.1003845
2021-06-04 23:32:49 +0100	0.17	c4dataset	T20	Lymnaea_stagnalis	1541.258917
2021-06-05 00:33:05 +0100	0.17	c4dataset	T20	Lymnaea_stagnalis	1448.056086
2021-06-05 01:33:22 +0100	0.18	c4dataset	T20	Lymnaea_stagnalis	2085.01519
2021-06-05 02:33:22 +0100	0.18	c4dataset	T20	Lymnaea_stagnalis	2949.934475
2021-06-05 03:33:22 +0100	0.18	c4dataset	T20	Lymnaea_stagnalis	1301.247914
2021-06-05 04:33:22 +0100	0.19	c4dataset	T20	Lymnaea_stagnalis	6479.42147
2021-06-05 05:33:22 +0100	0.19	c4dataset	T20	Lymnaea_stagnalis	1985.833836
2021-06-05 06:33:23 +0100	0.19	c4dataset	T20	Lymnaea_stagnalis	1242.948378
2021-06-05 07:33:23 +0100	0.19	c4dataset	T20	Lymnaea_stagnalis	406.7382438
2021-06-05 08:33:23 +0100	0.2	c4dataset	T20	Lymnaea_stagnalis	2880.909405
2021-06-05 09:33:23 +0100	0.2	c4dataset	T20	Lymnaea_stagnalis	2868.436661
2021-06-05 10:33:23 +0100	0.2	c4dataset	T20	Lymnaea_stagnalis	4333.853142
2021-06-05 11:45:34 +0100	0.21	c4dataset	T20	Lymnaea_stagnalis	3039.625792
2021-06-05 12:45:57 +0100	0.21	c4dataset	T20	Lymnaea_stagnalis	13900.8422
2021-06-05 13:46:14 +0100	0.21	c4dataset	T20	Lymnaea_stagnalis	2193.367024
2021-06-05 14:46:31 +0100	0.22	c4dataset	T20	Lymnaea_stagnalis	20729.02467
2021-06-05 15:46:47 +0100	0.22	c4dataset	T20	Lymnaea_stagnalis	7930.771714
2021-06-05 16:47:04 +0100	0.22	c4dataset	T20	Lymnaea_stagnalis	7506.148866
2021-06-05 17:47:20 +0100	0.23	c4dataset	T20	Lymnaea_stagnalis	14669.6002
2021-06-05 18:47:21 +0100	0.23	c4dataset	T20	Lymnaea_stagnalis	4327.195817
2021-06-05 19:47:21 +0100	0.23	c4dataset	T20	Lymnaea_stagnalis	12516.46342
2021-06-05 20:47:37 +0100	0.24	c4dataset	T20	Lymnaea_stagnalis	13573.04486
2021-06-05 21:47:54 +0100	0.24	c4dataset	T20	Lymnaea_stagnalis	7010.923772
2021-06-05 22:47:54 +0100	0.24	c4dataset	T20	Lymnaea_stagnalis	19335.04525
2021-06-05 23:47:54 +0100	0.25	c4dataset	T20	Lymnaea_stagnalis	10777.11358
2021-06-06 00:48:10 +0100	0.25	c4dataset	T20	Lymnaea_stagnalis	13426.63638
2021-06-06 01:48:27 +0100	0.25	c4dataset	T20	Lymnaea_stagnalis	26549.13312
2021-06-06 02:48:44 +0100	0.26	c4dataset	T20	Lymnaea_stagnalis	9114.261558
2021-06-06 03:49:00 +0100	0.26	c4dataset	T20	Lymnaea_stagnalis	17608.61775
2021-06-06 04:49:16 +0100	0.26	c4dataset	T20	Lymnaea_stagnalis	12118.77593
2021-06-06 05:49:33 +0100	0.27	c4dataset	T20	Lymnaea_stagnalis	20859.93987
2021-06-06 06:49:49 +0100	0.27	c4dataset	T20	Lymnaea_stagnalis	27451.11179
2021-06-06 07:50:06 +0100	0.27	c4dataset	T20	Lymnaea_stagnalis	12596.56211
2021-06-06 08:50:23 +0100	0.27	c4dataset	T20	Lymnaea_stagnalis	9136.688468
2021-06-06 09:50:39 +0100	0.28	c4dataset	T20	Lymnaea_stagnalis	22192.23072
2021-06-06 10:50:40 +0100	0.28	c4dataset	T20	Lymnaea_stagnalis	17683.83254
2021-06-06 11:50:56 +0100	0.28	c4dataset	T20	Lymnaea_stagnalis	11224.05738
2021-06-06 12:51:13 +0100	0.29	c4dataset	T20	Lymnaea_stagnalis	26865.49456
2021-06-06 13:51:13 +0100	0.29	c4dataset	T20	Lymnaea_stagnalis	19765.31081
2021-06-06 14:51:13 +0100	0.29	c4dataset	T20	Lymnaea_stagnalis	22098.54202
2021-06-06 15:51:13 +0100	0.3	c4dataset	T20	Lymnaea_stagnalis	16329.0486
2021-06-06 16:51:29 +0100	0.3	c4dataset	T20	Lymnaea_stagnalis	41589.60162
2021-06-06 17:51:45 +0100	0.3	c4dataset	T20	Lymnaea_stagnalis	27420.56437
2021-06-06 18:51:45 +0100	0.31	c4dataset	T20	Lymnaea_stagnalis	20245.29485
2021-06-06 19:52:02 +0100	0.31	c4dataset	T20	Lymnaea_stagnalis	13161.19889
2021-06-06 20:52:02 +0100	0.31	c4dataset	T20	Lymnaea_stagnalis	35791.35559
2021-06-06 21:52:02 +0100	0.32	c4dataset	T20	Lymnaea_stagnalis	21363.99098
2021-06-06 22:52:19 +0100	0.32	c4dataset	T20	Lymnaea_stagnalis	19900.32618
2021-06-06 23:52:36 +0100	0.32	c4dataset	T20	Lymnaea_stagnalis	30654.26554
2021-06-07 00:52:52 +0100	0.33	c4dataset	T20	Lymnaea_stagnalis	8003.971439
2021-06-07 01:53:09 +0100	0.33	c4dataset	T20	Lymnaea_stagnalis	35749.56185
2021-06-07 02:53:09 +0100	0.33	c4dataset	T20	Lymnaea_stagnalis	15660.92318
2021-06-07 03:53:25 +0100	0.34	c4dataset	T20	Lymnaea_stagnalis	21736.08628
2021-06-07 04:53:42 +0100	0.34	c4dataset	T20	Lymnaea_stagnalis	31693.7394
2021-06-07 05:53:58 +0100	0.34	c4dataset	T20	Lymnaea_stagnalis	25790.08966
2021-06-07 06:54:15 +0100	0.35	c4dataset	T20	Lymnaea_stagnalis	24126.76891
2021-06-07 07:54:32 +0100	0.35	c4dataset	T20	Lymnaea_stagnalis	22328.52021
2021-06-07 08:54:32 +0100	0.35	c4dataset	T20	Lymnaea_stagnalis	23433.32693
2021-06-07 09:54:49 +0100	0.35	c4dataset	T20	Lymnaea_stagnalis	44324.36195
2021-06-07 10:54:49 +0100	0.36	c4dataset	T20	Lymnaea_stagnalis	49769.57285
2021-06-07 11:54:49 +0100	0.36	c4dataset	T20	Lymnaea_stagnalis	24262.86915
2021-06-07 12:55:06 +0100	0.36	c4dataset	T20	Lymnaea_stagnalis	26255.00989
2021-06-07 13:55:22 +0100	0.37	c4dataset	T20	Lymnaea_stagnalis	38767.53522
2021-06-07 14:55:22 +0100	0.37	c4dataset	T20	Lymnaea_stagnalis	30747.71643
2021-06-07 15:55:23 +0100	0.37	c4dataset	T20	Lymnaea_stagnalis	40351.30694
2021-06-07 16:55:07 +0100	0.38	c4dataset	T20	Lymnaea_stagnalis	53052.42928
2021-06-07 17:55:24 +0100	0.38	c4dataset	T20	Lymnaea_stagnalis	31731.91782
2021-06-07 18:55:40 +0100	0.38	c4dataset	T20	Lymnaea_stagnalis	51651.01307
2021-06-07 19:55:56 +0100	0.39	c4dataset	T20	Lymnaea_stagnalis	36226.47297
2021-06-07 20:56:13 +0100	0.39	c4dataset	T20	Lymnaea_stagnalis	60753.13178
2021-06-07 21:56:30 +0100	0.39	c4dataset	T20	Lymnaea_stagnalis	27104.99824
2021-06-07 22:56:30 +0100	0.4	c4dataset	T20	Lymnaea_stagnalis	61322.04982
2021-06-07 23:56:46 +0100	0.4	c4dataset	T20	Lymnaea_stagnalis	46405.67507
2021-06-08 00:57:03 +0100	0.4	c4dataset	T20	Lymnaea_stagnalis	21310.2461
2021-06-08 01:57:20 +0100	0.41	c4dataset	T20	Lymnaea_stagnalis	76273.9477
2021-06-08 02:57:36 +0100	0.41	c4dataset	T20	Lymnaea_stagnalis	67803.44285
2021-06-08 03:57:53 +0100	0.41	c4dataset	T20	Lymnaea_stagnalis	30055.48043
2021-06-08 04:57:53 +0100	0.42	c4dataset	T20	Lymnaea_stagnalis	53779.31416
2021-06-08 05:57:53 +0100	0.42	c4dataset	T20	Lymnaea_stagnalis	42668.22665
2021-06-08 06:57:53 +0100	0.42	c4dataset	T20	Lymnaea_stagnalis	42511.52834
2021-06-08 07:57:54 +0100	0.42	c4dataset	T20	Lymnaea_stagnalis	24773.44122
2021-06-08 08:57:54 +0100	0.43	c4dataset	T20	Lymnaea_stagnalis	44416.44449
2021-06-08 09:58:10 +0100	0.43	c4dataset	T20	Lymnaea_stagnalis	52143.51113
2021-06-08 10:58:27 +0100	0.43	c4dataset	T20	Lymnaea_stagnalis	47493.99122
2021-06-08 11:58:27 +0100	0.44	c4dataset	T20	Lymnaea_stagnalis	35032.48835
2021-06-08 12:58:44 +0100	0.44	c4dataset	T20	Lymnaea_stagnalis	36967.90049
2021-06-08 13:59:00 +0100	0.44	c4dataset	T20	Lymnaea_stagnalis	28664.43649
2021-06-08 14:59:17 +0100	0.45	c4dataset	T20	Lymnaea_stagnalis	24845.70701
2021-06-08 15:59:34 +0100	0.45	c4dataset	T20	Lymnaea_stagnalis	39749.56387
2021-06-08 16:59:34 +0100	0.45	c4dataset	T20	Lymnaea_stagnalis	43809.68102
2021-06-08 17:59:34 +0100	0.46	c4dataset	T20	Lymnaea_stagnalis	46844.97648
2021-06-08 18:59:51 +0100	0.46	c4dataset	T20	Lymnaea_stagnalis	64469.47064
2021-06-08 20:00:07 +0100	0.46	c4dataset	T20	Lymnaea_stagnalis	57665.56984
2021-06-08 21:00:24 +0100	0.47	c4dataset	T20	Lymnaea_stagnalis	83739.47426
2021-06-08 22:00:24 +0100	0.47	c4dataset	T20	Lymnaea_stagnalis	35363.25642
2021-06-08 23:00:24 +0100	0.47	c4dataset	T20	Lymnaea_stagnalis	52807.29317
2021-06-09 00:00:41 +0100	0.48	c4dataset	T20	Lymnaea_stagnalis	28473.56587
2021-06-09 01:00:58 +0100	0.48	c4dataset	T20	Lymnaea_stagnalis	63842.51753
2021-06-09 02:00:58 +0100	0.48	c4dataset	T20	Lymnaea_stagnalis	3531.209042
2021-06-09 03:00:58 +0100	0.49	c4dataset	T20	Lymnaea_stagnalis	12856.55437
2021-06-09 04:00:59 +0100	0.49	c4dataset	T20	Lymnaea_stagnalis	63575.5263
2021-06-09 05:00:58 +0100	0.49	c4dataset	T20	Lymnaea_stagnalis	25891.64813
2021-06-09 06:01:15 +0100	0.5	c4dataset	T20	Lymnaea_stagnalis	24542.81144
2021-06-09 07:01:32 +0100	0.5	c4dataset	T20	Lymnaea_stagnalis	52840.70048
2021-06-09 08:01:48 +0100	0.5	c4dataset	T20	Lymnaea_stagnalis	71852.83126
2021-06-09 09:01:49 +0100	0.5	c4dataset	T20	Lymnaea_stagnalis	25963.76246
2021-06-09 10:01:49 +0100	0.51	c4dataset	T20	Lymnaea_stagnalis	39565.19455
2021-06-09 11:01:49 +0100	0.51	c4dataset	T20	Lymnaea_stagnalis	44674.25632
2021-06-09 12:02:05 +0100	0.51	c4dataset	T20	Lymnaea_stagnalis	39803.76678
2021-06-09 13:02:05 +0100	0.52	c4dataset	T20	Lymnaea_stagnalis	12583.60079
2021-06-09 14:02:05 +0100	0.52	c4dataset	T20	Lymnaea_stagnalis	8143.884048
2021-06-09 15:02:21 +0100	0.52	c4dataset	T20	Lymnaea_stagnalis	43059.69058
2021-06-09 16:02:38 +0100	0.53	c4dataset	T20	Lymnaea_stagnalis	16932.26687
2021-06-09 17:02:55 +0100	0.53	c4dataset	T20	Lymnaea_stagnalis	4999.591293
2021-06-09 18:02:55 +0100	0.53	c4dataset	T20	Lymnaea_stagnalis	4089.677053
2021-06-09 19:03:11 +0100	0.54	c4dataset	T20	Lymnaea_stagnalis	2593.946644
2021-06-09 20:03:28 +0100	0.54	c4dataset	T20	Lymnaea_stagnalis	35827.59991
2021-06-09 21:03:28 +0100	0.54	c4dataset	T20	Lymnaea_stagnalis	2919.649165
2021-06-09 22:03:44 +0100	0.55	c4dataset	T20	Lymnaea_stagnalis	899.3195761
2021-06-09 23:03:45 +0100	0.55	c4dataset	T20	Lymnaea_stagnalis	3393.209873
2021-06-10 00:04:01 +0100	0.55	c4dataset	T20	Lymnaea_stagnalis	19451.02924
2021-06-10 01:04:18 +0100	0.56	c4dataset	T20	Lymnaea_stagnalis	765.6440468
2021-06-10 02:04:34 +0100	0.56	c4dataset	T20	Lymnaea_stagnalis	414.8114561
2021-06-10 03:04:51 +0100	0.56	c4dataset	T20	Lymnaea_stagnalis	38687.39967
2021-06-10 04:04:51 +0100	0.57	c4dataset	T20	Lymnaea_stagnalis	1028.321872
2021-06-10 05:05:07 +0100	0.57	c4dataset	T20	Lymnaea_stagnalis	1739.253377
2021-06-10 06:05:24 +0100	0.57	c4dataset	T20	Lymnaea_stagnalis	3248.605836
2021-06-10 07:05:24 +0100	0.58	c4dataset	T20	Lymnaea_stagnalis	3406.450523
2021-06-10 08:05:24 +0100	0.58	c4dataset	T20	Lymnaea_stagnalis	1512.734052
2021-06-10 09:04:46 +0100	0.58	c4dataset	T20	Lymnaea_stagnalis	6624.58153
2021-06-10 10:05:10 +0100	0.58	c4dataset	T20	Lymnaea_stagnalis	1487.880809
2021-06-10 11:05:10 +0100	0.59	c4dataset	T20	Lymnaea_stagnalis	5830.177945
2021-06-10 12:05:26 +0100	0.59	c4dataset	T20	Lymnaea_stagnalis	4104.512108
2021-06-10 13:05:43 +0100	0.59	c4dataset	T20	Lymnaea_stagnalis	3063.23582
2021-06-10 14:06:00 +0100	0.6	c4dataset	T20	Lymnaea_stagnalis	9650.417714
2021-06-10 15:06:00 +0100	0.6	c4dataset	T20	Lymnaea_stagnalis	1249.815261
2021-06-10 16:06:00 +0100	0.6	c4dataset	T20	Lymnaea_stagnalis	5305.476138
2021-06-10 17:06:00 +0100	0.61	c4dataset	T20	Lymnaea_stagnalis	3506.173861
2021-06-10 18:06:17 +0100	0.61	c4dataset	T20	Lymnaea_stagnalis	339.0767205
2021-06-10 19:06:33 +0100	0.61	c4dataset	T20	Lymnaea_stagnalis	3871.151241
2021-06-10 20:06:34 +0100	0.62	c4dataset	T20	Lymnaea_stagnalis	3498.997099
[truncated: 46,551 more rows]
