# Supplementary material for: Comparative phenomics: a new approach to study heterochrony
Source: Front Physiol. 2023 Nov 6;14:1237022. doi: 10.3389/fphys.2023.1237022 (PMC10658192; doi:10.3389/fphys.2023.1237022)
Supplement: Supplementary file 2 [file DataSheet3.CSV]

Species	Frequency	PC1	PC2	PC3	PC4	PC5	PC6	PC7	PC8	PC9	PC10	PC11	PC12	PC13	PC14	PC15	PC16	PC17	PC18	PC19	PC20	PC21	PC22	PC23	PC24	PC25	PC26	PC27	PC28	PC29	PC30	PC31	PC32	PC33	PC34	PC35	PC36	PC37	PC38	PC39	PC40	PC41	PC42	PC43	PC44	PC45	PC46	PC47	PC48
Lymnaeastagnalis	X0.1	0.09326723	0.348231609	-0.118897217	0.272472337	-0.158083584	0.038640131	-0.120817775	0.008707382	-0.021469975	0.008149471	-0.011218809	0.026712305	-0.018849341	0.006524165	-0.16859114	0.020009725	-0.065465739	0.042765795	-0.026423705	0.03846065	-0.031872111	0.118275994	-0.229500722	0.298663644	-0.011266377	-0.597175868	0.126372553	0.296121286	-0.217552786	0.03028453	0.074114518	0.023408648	-0.112448138	-0.049190477	0.042004026	0.006448868	0.029453373	0.017992222	0.01026312	0.01254689	-0.023305741	-0.026963237	-0.025561648	-0.016812782	-0.002435507	-0.012644046	-0.011129971	-0.002439639
Lymnaeastagnalis	X0.2	0.089845308	0.34138116	-0.102380508	0.245208673	-0.208648924	0.015972809	-0.108107593	0.016141061	-0.057849814	0.045391548	-0.059543889	0.012894318	-0.06876383	-0.020071651	-0.16246344	-0.075427719	-0.070142871	-0.114308591	0.059649196	0.078551409	-0.006252919	0.107655471	0.060205394	-0.037987202	-0.027521521	0.148537414	0.039774534	-0.140378626	0.204030195	-0.093160852	0.00288134	0.027176389	0.094257649	0.298451355	-0.111130171	-0.040455862	-0.020111544	-0.099072842	-0.152481447	-0.185973474	0.186574253	0.049250911	0.018487571	0.058629068	-0.029654157	0.080174272	0.038678936	0.018623828
Lymnaeastagnalis	X0.3	0.08984472	0.340092487	-0.10081938	0.24280015	-0.173710068	0.017821325	-0.082791121	0.011681212	-0.064926274	0.047515265	-0.053789004	-0.0005207	-0.064064868	-0.014925469	-0.093967287	-0.061577797	-0.047365454	-0.093127474	0.058710135	0.044442767	0.014205286	0.036524717	0.140987421	-0.123414276	-0.00476906	0.289663833	-0.02299585	-0.157497553	0.145205675	-0.048773306	-0.046079523	0.00054165	0.032479068	0.039414274	-0.031749206	-0.003257292	-0.003946265	-0.017620946	-0.006804917	-0.004396809	-0.020101863	0.018644889	-0.008083501	-0.002693477	0.029419268	-0.001892831	-0.030472945	-0.045487033
Lymnaeastagnalis	X0.4	0.090808303	0.335752197	-0.100065732	0.236678617	-0.038126573	0.022820131	-0.010144749	-0.006623708	-0.045973422	0.025645461	-0.00322677	-0.027621637	-0.004807569	0.017100353	0.090666363	0.020748618	0.031039931	0.053634053	0.002370776	-0.066909858	0.050776679	-0.167854165	0.144284934	-0.173728406	0.024147612	0.212916328	-0.133321577	0.000568652	-0.151179595	0.107940782	-0.074433789	-0.052897416	-0.088823381	-0.439125076	0.136706616	0.06862695	0.016249417	0.138392078	0.242680565	0.316553479	-0.272099374	-0.073369765	0.018544076	-0.074225395	0.007690259	-0.103032495	-0.006983863	0.035786409
Lymnaeastagnalis	X0.5	0.089987148	0.303526537	-0.068829065	0.144554741	0.235185094	-0.035323585	0.146128173	-0.031002143	0.041192671	-0.018234205	0.084470003	-0.043744993	0.145641919	0.072286597	0.358830244	0.109388153	0.184550137	0.197456166	-0.115208435	-0.220762557	0.064644132	-0.380374793	-0.081199917	-0.151823559	-0.028230287	-0.045482574	-0.164273081	0.115599672	-0.128871781	0.064133305	0.089870024	-0.015624911	0.137541405	0.119724349	-0.056475457	-0.044690131	-0.044235879	-0.033028091	-0.167335757	-0.263348197	0.242218137	0.100109576	0.003719682	0.091078752	-0.013306111	0.081417328	0.027132177	-0.016760027
Lymnaeastagnalis	X0.6	0.090772207	0.244937296	-0.015142858	-0.004363854	0.281164436	-0.146657704	0.199442557	0.026761474	0.059843096	0.026716388	0.086641099	0.005457768	0.168871068	-0.010890956	0.227244929	0.019400914	0.138107132	-0.02759825	-0.112826412	-0.085070725	-0.071422114	0.109740667	-0.200916627	0.252546882	-0.001016348	0.002130751	0.242069935	-0.205057659	0.330588811	-0.265180671	0.004826981	0.05208888	-0.005435859	0.242095888	0.008402518	0.004403514	0.01868264	-0.030315041	0.145501198	0.239019616	-0.237862229	-0.151932405	-0.005410552	-0.144204424	0.027291563	-0.095855417	-0.027880526	0.012431319
Lymnaeastagnalis	X0.7	0.098466026	0.193732295	0.001851229	-0.096696925	0.260023545	-0.227988188	0.241498666	0.084155811	0.031711145	0.044281743	0.080271973	0.06442164	0.038843147	-0.108996479	-0.011463805	0.033653901	0.023944662	-0.110892607	-0.019261268	0.104672389	-0.054663414	0.34378151	0.127821738	0.212850085	0.165717852	0.085133358	0.117687046	-0.119065497	-0.057243448	0.17627014	-0.176341748	-0.0470699	-0.175826841	-0.379102852	0.055216333	0.075300926	-0.037794833	0.066678671	-0.095944084	-0.174354993	0.228010761	0.200308595	0.015330636	0.210179283	-0.040787463	0.137357468	0.013723192	-0.004541338
Lymnaeastagnalis	X0.8	0.107310535	0.158260537	9.34E-05	-0.159149711	0.161203473	-0.240532708	0.261748563	0.068418224	0.03980474	-0.020938472	0.021660185	0.061025539	-0.090355188	-0.174988684	-0.122074078	0.034368475	-0.130666322	-0.018024485	0.049362076	0.253425272	-0.054481119	0.141952688	0.178607351	-0.193053118	0.096226773	-0.026691051	-0.218224294	0.160446009	-0.228525253	0.190394496	0.114906439	-0.036157832	0.138683769	0.220950363	-0.07248733	-0.150920651	0.098213237	-0.148069746	-0.105034842	0.021364111	-0.083364171	-0.270044817	-0.063442219	-0.288376936	0.015776629	-0.192957188	0.007995155	0.030365294
Lymnaeastagnalis	X0.9	0.115955676	0.131327564	-0.025324882	-0.209803392	0.026364639	-0.085084118	0.260240103	-0.014743203	0.081365485	-0.152906163	-0.044546336	-0.008223342	-0.129013889	-0.13807609	-0.111841388	-0.034682167	-0.160867165	0.047897632	0.195947397	0.20750533	-0.022687518	-0.131656669	-0.080461272	-0.181888018	-0.149650037	-0.105060578	-0.091988664	0.171139296	0.095828566	-0.210620369	0.038488983	0.104130198	0.109073613	0.102500848	0.036251923	0.157980226	-0.099121412	0.171181799	0.268455606	0.166979128	-0.083383687	0.259089898	0.106066098	0.309216685	0.069566175	0.240129131	-0.062973714	-0.068565459
Lymnaeastagnalis	X1.0	0.119568393	0.122963743	-0.066087619	-0.232480471	-0.060785523	0.151405456	0.197501399	-0.123612284	0.096725067	-0.274333216	-0.040842827	-0.036366875	-0.089514482	-0.022061208	-0.047975308	-0.092350959	-0.062490739	-0.02930867	0.265628222	0.003267263	0.062544401	-0.218049277	-0.13453583	0.024889664	-0.20939307	-0.015432928	0.099138392	-0.054939343	0.19183792	-0.142141496	0.006186445	-0.002033335	-0.131407558	-0.305808623	0.017183111	0.039373334	0.06585509	0.023787477	-0.10197072	-0.267041379	0.145222012	-0.125452223	-0.121439728	-0.191380585	-0.155150522	-0.253035787	0.162768722	0.096013691
Lymnaeastagnalis	X1.1	0.117243772	0.126957185	-0.059107838	-0.228419819	-0.012786656	0.324795551	0.074226935	-0.162577293	0.057619808	-0.251736238	-0.019121951	-0.017839695	-0.029893731	0.084346319	-0.040320809	-0.074552795	0.0132847	-0.071180507	0.12980489	-0.170680543	0.022923725	-0.038337346	-0.049712799	0.111144621	0.064687556	0.053767406	0.058618956	-0.103635338	-0.058376332	0.243218791	-0.011342039	-0.108535748	-0.117190444	0.032372793	-0.016251085	-0.305119439	0.086780938	-0.190784518	-0.157264583	0.126796448	-0.12831398	-0.082823252	0.047998862	0.033073084	0.184240276	0.183922795	-0.274402121	-0.126686916
Lymnaeastagnalis	X1.2	0.110675408	0.133392452	0.025653916	-0.197091741	0.084637089	0.368019561	-0.048045873	-0.122468318	0.030636132	-0.127227654	0.01717487	-0.012859654	-0.027320591	0.130837045	-0.09176059	-0.027297625	0.019724961	-0.033205256	-0.05495615	-0.167857164	-0.065316234	0.126901387	0.035941929	0.058051933	0.220350325	0.058266968	-0.03007737	4.05E-07	-0.148492464	0.167691497	-0.105739771	-0.007636118	0.074857054	0.273487632	0.0006896	0.017823372	-0.130353119	0.072790529	0.148856734	0.141452408	0.029284593	0.163958572	0.081952872	0.130386236	-0.118982206	-0.048195191	0.223810414	0.081787801
Lymnaeastagnalis	X1.3	0.104108737	0.134675235	0.158874838	-0.151215163	0.163812313	0.304415159	-0.132666608	-0.058909904	0.042106027	0.004596599	0.045523144	-0.014588245	-0.060268204	0.151652962	-0.123590109	0.047390745	0.022335359	0.002326784	-0.226937576	-0.03879001	-0.087242089	0.153230304	0.086032308	-0.058162337	0.113108342	0.014981774	-0.094778395	0.091344064	-0.004954626	-0.174444092	-0.033934368	0.126083195	0.144214028	-0.016681676	-0.01257518	0.372179252	-0.036779903	0.167711772	0.076646318	-0.188714299	0.040494012	-0.035161082	-0.106570216	-0.205493282	-0.00683785	-0.121012849	-0.034645516	0.029627633
Lymnaeastagnalis	X1.4	0.10108744	0.126213065	0.292796662	-0.093955235	0.175767789	0.127150909	-0.166864647	-0.027886873	0.079921999	0.140395263	0.062621244	-0.032542224	-0.06926164	0.161017403	-0.101728445	0.09946452	0.044460119	0.008348911	-0.234054347	0.138908552	-0.004208989	0.054650869	0.096741307	-0.120497488	-0.187029689	-0.046566263	-0.084933409	0.053704592	0.141145302	-0.214056553	0.184660867	0.018313762	-0.052132265	-0.231860942	0.062924254	-0.072296076	0.177341119	-0.180852733	-0.148129389	0.007399344	-0.032411269	-0.181417088	0.001096139	0.128406008	0.161563012	0.206608986	-0.105105204	-0.117660884
Lymnaeastagnalis	X1.5	0.10519049	0.103599462	0.331854611	-0.064657618	0.116484275	-0.062765934	-0.186179339	-0.070562427	0.109079033	0.223275172	0.0339745	-0.084750307	-0.0141073	0.097182773	-0.060680529	0.060082169	0.045320436	-0.059225497	0.036432929	0.180764363	0.083135576	-0.102274882	0.020807263	-0.024074136	-0.29983471	-0.059034651	0.045057049	-0.073376944	0.02998681	0.146375229	0.061872049	-0.107124363	-0.172737776	0.060239557	-0.020509337	-0.317741338	-0.114638361	-0.017936936	0.032277493	0.1450047	-0.005898979	0.244979607	0.096598707	0.045647288	-0.259931716	-0.132364978	0.194515325	0.153899983
Lymnaeastagnalis	X1.6	0.116683167	0.072006953	0.253581943	-0.088269563	0.043107596	-0.191259969	-0.204997482	-0.090337027	0.110275365	0.22654591	-0.073230621	-0.069465087	0.055650629	-0.010279995	-0.0559551	-0.01868534	0.038763906	-0.179373411	0.263054617	0.008574181	0.113667689	-0.244055612	-0.066149435	0.07797015	-0.003906915	-0.007291778	0.159979148	-0.095790234	-0.146322495	0.189811546	-0.142847142	-0.00405799	0.069760961	0.103807274	-0.115367649	0.169433763	-0.162799041	0.219659696	0.094287314	-0.14185008	-0.0205592	-0.062398766	-0.123390528	-0.198348841	0.162133689	-0.014366726	-0.223940454	-0.149319686
Lymnaeastagnalis	X1.7	0.133336975	0.035639694	0.101942003	-0.139587165	-0.053614734	-0.230661446	-0.12452878	-0.013130298	0.089913836	0.16785444	-0.190261544	-0.00091855	0.084966337	-0.03267456	-0.087209292	-0.085944337	0.04073127	-0.223124457	0.163558531	-0.266110701	0.102088533	-0.133035875	-0.104810858	0.014797905	0.318871546	0.037215083	0.005917592	0.089798896	-0.091438905	-0.150119759	0.050216099	0.065485101	0.145619453	-0.072849698	0.077316224	0.146468422	0.266445771	-0.190980608	-0.075604619	0.068324066	0.015291937	-0.160534273	0.07901967	0.228181021	0.027435756	0.125631032	0.162049588	0.12842282
Lymnaeastagnalis	X1.8	0.147538789	0.004338526	-0.020382072	-0.163318724	-0.180455666	-0.183904501	0.050264817	0.091574292	0.065265105	0.112210153	-0.178053314	-0.017288156	0.067518594	0.052753748	-0.082494033	-0.089291266	0.023257393	-0.091277037	-0.152878086	-0.341300254	0.024854347	0.15636419	-0.159099665	-0.213953087	0.129972874	0.006455337	-0.134809549	0.157480685	0.06728454	-0.170629291	0.02294303	0.03374789	-0.136656412	-0.051719417	0.109608879	-0.242129917	-0.025010517	0.01761846	-0.069221745	0.01273544	-0.035132426	0.31733778	0.025747629	-0.165739766	-0.178480569	-0.191077886	-0.072410701	-0.085967641
Lymnaeastagnalis	X1.9	0.154254129	-0.010020588	-0.069774233	-0.152742428	-0.264177599	-0.097277438	0.137305705	0.104445467	0.104308262	0.11958161	-0.106828595	-0.042950417	0.064344557	0.130371802	-0.039483637	-0.036715996	-0.055524583	0.06854581	-0.298283315	-0.137406772	-0.103445229	0.127974375	-0.168067015	-0.198387591	-0.22346265	-0.008787674	0.003997285	-0.028834329	0.034662877	0.155939426	-0.135380307	-0.145329171	-0.091111705	-0.007327984	-0.114586054	-0.021787395	-0.279129896	0.125571254	0.069376738	-0.071979109	0.055427671	-0.19809362	-0.125418913	0.002403048	0.242924614	0.141903052	-0.033925064	0.016839704
Lymnaeastagnalis	X2.0	0.155989095	-0.011583985	-0.100294325	-0.155852069	-0.266121491	0.015425831	0.115260817	0.086948543	0.145890028	0.172947685	-0.03973123	0.006000057	0.113385628	0.113419973	0.033794487	-0.008013713	-0.090679601	0.131881592	-0.175184451	0.057168241	-0.160989909	-0.070258473	0.039187505	0.139927808	-0.248799756	0.03095964	0.071711539	-0.173100187	-0.11180428	0.184348686	0.037563443	-0.072315564	0.210154295	-0.005463727	-0.088358145	0.278203411	0.223847099	-0.138437323	-0.006916739	0.044541039	-0.081559796	-0.089592358	0.142141548	0.144013494	-0.165578864	-0.014340569	0.146816193	0.098271428
Lymnaeastagnalis	X2.1	0.154173885	-0.00768932	-0.132982807	-0.175228896	-0.198323979	0.115850592	0.038470228	0.074303902	0.092005011	0.24121996	0.0372031	0.060221891	0.155203808	0.029118294	0.106937134	0.033882111	-0.076041069	0.175438862	0.044877961	0.114777191	0.016699888	-0.08974584	0.272049343	0.243500045	0.027516045	0.022430392	-0.000268594	-0.133067759	-0.157637173	-0.153379649	0.160189725	0.175514388	0.062116608	0.035330766	0.169127075	-0.097450806	0.15019286	0.078953421	-0.00376955	-0.019083867	0.067675358	0.264395734	-0.024921191	-0.169001037	-0.025586918	-0.082564407	-0.196448723	-0.188607406
Lymnaeastagnalis	X2.2	0.15038919	-0.002200847	-0.145586802	-0.180479962	-0.100135711	0.147706973	-0.062428943	0.045051899	-0.044759492	0.237932285	0.095644751	0.07482027	0.13393432	-0.067480017	0.172530428	0.134698394	-0.067357812	0.132380315	0.174672275	0.084666913	0.252053284	0.02666853	0.157530307	0.044618145	0.163293989	-0.047447333	-0.096891336	0.054944998	0.046514125	-0.173502601	-0.036149856	0.079646608	-0.233188251	0.048760755	0.018020307	-0.131214166	-0.27622675	0.021135815	0.021963385	0.014411035	0.051010458	-0.182462768	-0.107266585	0.061804723	0.216441195	0.139843999	0.130766072	0.202028542
Lymnaeastagnalis	X2.3	0.145773256	0.003325764	-0.111876008	-0.155631917	0.000156926	0.118495409	-0.160907888	0.046107541	-0.200733035	0.143577364	0.09553008	0.085345412	0.037561708	-0.127415355	0.209557172	0.204855168	-0.072895988	0.00211692	0.134534231	0.038775527	0.168368829	0.116174912	-0.153291145	-0.107398659	0.033382809	-0.050709078	-0.08458525	0.142824745	0.204855725	0.096984979	-0.148661131	-0.172399484	-0.045768351	-0.007536442	-0.198923777	0.203384248	-0.020332853	-0.129985596	-0.082098427	0.016871398	-0.116787291	-0.086801269	0.079243604	0.081161481	-0.265641769	-0.134964847	0.042940029	-0.119637142
Lymnaeastagnalis	X2.4	0.141984474	0.005693421	-0.050019929	-0.118733385	0.080310103	0.078336426	-0.195996245	0.100345282	-0.28811015	0.036502618	-0.00433048	0.126758225	-0.065183451	-0.146397007	0.166829841	0.138022134	-0.097733103	-0.050727882	0.033367815	-0.012576853	-0.061173283	0.084112418	-0.240026909	-0.109832429	-0.098833201	0.0160524	0.093112559	0.004000591	0.065504378	0.123771928	0.019601818	-0.116039199	0.228680967	-0.097601456	-0.022029366	-0.017600489	0.228266827	0.023401283	0.031152217	-0.028124573	0.023946602	0.25234553	0.039832761	-0.103121551	0.094217026	0.036869732	-0.22671182	-0.062071426
Lymnaeastagnalis	X2.5	0.138477206	0.005632307	0.029087217	-0.077259253	0.13462383	0.038895344	-0.161538323	0.179507868	-0.283673394	-0.045776758	-0.170295704	0.149937789	-0.117261628	-0.17100731	0.074889862	-0.021436348	-0.118493448	0.023410225	-0.070378359	-0.05435895	-0.153030415	-0.045043632	-0.11225664	-0.049430336	-0.083766024	0.062821226	0.204714651	-0.136382708	-0.162355151	-0.017388712	0.124770962	0.098519732	0.122407253	-0.038006777	0.185948868	-0.234422269	-8.83E-05	0.113292047	0.090287557	-0.005553159	0.109891896	-0.055683138	-0.0704189	-0.038737408	0.14699742	0.065318289	0.228711582	0.19997637
Lymnaeastagnalis	X2.6	0.134594972	0.003963519	0.132738132	-0.023157207	0.126931269	0.002995705	-0.072701311	0.213602901	-0.200490782	-0.081442146	-0.264934506	0.075887364	-0.103048624	-0.168003843	0.011540286	-0.215390122	-0.075057629	0.188060105	-0.133647347	-0.044578699	-0.061738202	-0.156572135	0.079650137	0.067826026	-0.021587421	0.05729297	0.060813844	-0.049373698	-0.164125845	-0.088078293	-0.033954406	0.15579052	-0.242910349	0.085749884	-0.012612109	0.060612207	-0.211150198	-0.045912306	-0.136203743	-0.016761783	-0.094093329	-0.196881464	0.015202956	0.14766187	-0.263726104	-0.079223872	-0.028802951	-0.185899154
Lymnaeastagnalis	X2.7	0.131035961	0.002030364	0.227586639	0.025288147	0.027709093	-0.019637954	0.01419103	0.109743738	-0.157060951	-0.072508191	-0.192639281	-0.068289249	0.009671986	-0.055593781	0.046456927	-0.310572394	0.005067646	0.255058557	-0.040241658	-0.010866407	0.058271128	-0.059604044	0.16454507	0.19060649	-0.01152525	-0.034500466	-0.152635111	0.1227832	0.126803905	0.010597464	-0.179443312	-0.120272568	-0.183438041	0.054027834	-0.21354277	0.142389946	0.139555797	-0.124628597	-0.014911089	-0.000936347	-0.020415788	0.210148487	0.053344513	-0.076397153	0.147612171	0.033131918	-0.198827214	0.110646332
Lymnaeastagnalis	X2.8	0.129518546	-0.003045916	0.266437354	0.046267543	-0.100123635	-0.033954035	0.061372571	-0.063231611	-0.19137184	-0.09288952	-0.081151141	-0.172774978	0.173565624	0.055072836	0.089006326	-0.213492622	0.021696842	0.192797793	0.087470891	0.021654081	0.1125055	0.160303809	0.104803483	0.083545016	0.058549109	-0.1190149	-0.099163327	0.044768965	0.21723534	0.096001331	-0.028918	-0.161695785	0.252134072	-0.054610628	0.081903959	-0.130727882	0.156732146	0.074425096	0.188526082	0.012551227	0.126089057	-0.048663053	-0.07529906	-0.100459569	0.079570185	0.027534185	0.299976345	-0.013866687
Lymnaeastagnalis	X2.9	0.132162651	-0.011529356	0.221032289	0.036600773	-0.177504271	-0.063164668	0.049360837	-0.205737517	-0.181015973	-0.174344573	-0.014171701	-0.222598634	0.211576831	0.016464087	0.085461178	0.067704509	-0.013818924	0.130577561	0.047338265	0.078378713	0.065035805	0.200097522	-0.023149324	-0.151421516	0.10558341	-0.082794831	0.110174893	-0.165602306	-0.011928521	0.059879326	0.155257572	0.167523129	0.203991001	-0.077840057	0.15179796	-0.022227213	-0.205880895	0.065199578	-0.10759425	-0.017740001	-0.034957548	-0.157101617	0.038780881	0.203079129	-0.200723926	-0.069555961	-0.245317571	-0.131415331
Lymnaeastagnalis	X3.0	0.138796693	-0.022998879	0.108798209	0.008479617	-0.174927797	-0.120358059	-0.045078454	-0.264346476	-0.036435692	-0.217995435	-0.012465228	-0.223100882	0.03500159	-0.116112572	0.101097649	0.312930255	-0.03507671	0.078331372	-0.078897672	0.084192028	-0.082857791	0.050909308	-0.060019481	-0.120678454	0.072404811	0.059642755	0.118311583	-0.111038624	-0.192939274	-0.092445798	0.02130903	0.136427239	-0.236418579	0.031646562	-0.130862029	0.176027478	0.019502247	-0.177133896	-0.123735309	0.031538576	-0.086703011	0.228305916	0.039020379	-0.180706951	0.147891557	0.078806102	0.089623674	0.247124434
Lymnaeastagnalis	X3.1	0.146249038	-0.037481083	-0.01854089	-0.018195116	-0.130517151	-0.147044895	-0.170277086	-0.214197691	0.125035096	-0.138973747	-0.038190551	-0.157909443	-0.194779324	-0.1815796	0.186577614	0.237435991	0.017188431	-0.057942533	-0.137108966	0.039801234	-0.183542896	-0.02110973	0.029951273	0.174051298	-0.016496208	0.12636693	-0.123557693	0.102131996	-0.057722937	-0.122063773	-0.178839779	-0.140864868	-0.128489452	0.103469346	0.030677477	-0.094089816	0.188545604	0.016430543	0.188963547	0.002033154	0.173948291	-0.09372071	-0.138615401	0.073884266	-0.008678867	-0.054253142	0.080666112	-0.258740043
Lymnaeastagnalis	X3.2	0.15178152	-0.049371705	-0.104893812	-0.048497913	-0.10428314	-0.084739274	-0.142942412	-0.089774455	0.115519506	-0.061661396	-0.008432129	-0.059871131	-0.265299741	-0.15234152	0.222464941	-0.073923603	0.168356543	-0.188167473	-0.146942763	0.038516312	-0.085015208	-0.040229099	0.150510445	0.240174739	-0.012337821	-0.022133689	-0.122278344	0.162357522	0.173720256	0.066602634	0.017012347	-0.022648274	0.209811157	-0.041488351	0.137404294	-0.110496717	-0.186254836	0.149509197	-0.076357676	-0.072809487	-0.076027186	-0.103861038	0.122312771	0.060992881	-0.117923814	0.044450749	-0.163619883	0.161772258
Lymnaeastagnalis	X3.3	0.154675004	-0.05562977	-0.147128059	-0.07298935	-0.080514839	-0.020440521	-0.050782519	0.022097363	-0.006115655	-0.023104532	0.111897222	-0.013603635	-0.200704804	-0.05181728	0.104016908	-0.270665624	0.346726027	-0.1253985	-0.131887152	0.129098691	0.046870931	-0.068557463	0.104141259	-0.08035965	0.117837811	-0.142743501	0.14368756	-0.005754094	0.111327395	0.143478179	0.235234168	0.144373205	0.058268945	-0.107835348	-0.137439421	0.120180169	-0.153804882	-0.082978535	-0.109732158	0.06431005	-0.122694579	0.151843638	0.007152857	-0.122702515	0.148116144	-0.009013319	0.154014688	0.014209144
Lymnaeastagnalis	X3.4	0.154337287	-0.056816534	-0.139911103	-0.069521095	-0.036476848	-0.046446757	-0.041557783	0.082956935	-0.121006346	-0.019302838	0.235653522	-0.047701718	-0.077876645	0.092027108	-0.067131751	-0.214192484	0.397447333	0.042746928	-0.006880196	0.167886346	0.047580205	-0.017141863	-0.051985858	-0.251275884	0.089380655	-0.068428502	0.151669052	-0.100740524	-0.135167386	-0.047891212	-0.021175469	-0.054305185	-0.165990168	0.089726486	-0.017158655	0.026493349	0.190192458	-0.046527617	0.195133364	0.076777768	0.233342781	-0.055437551	-0.150380938	0.094951586	-0.063870273	-0.028036136	-0.031905764	-0.171586208
Lymnaeastagnalis	X3.5	0.151179957	-0.056220152	-0.084962425	-0.041178661	0.003966329	-0.105715484	-0.063359571	0.125372538	-0.180778343	-0.065081816	0.277626556	-0.113305124	0.031382686	0.163157449	-0.187753325	-0.01678871	0.244493425	0.103189633	0.139477037	0.050814806	-0.057056238	0.021139767	-0.08072474	0.022219628	-0.10744996	0.10838553	-0.042915231	0.035222672	-0.168581273	-0.184895351	-0.234338703	-0.106657745	0.0146512	0.092042515	0.16258004	-0.066612717	0.075277209	0.097188534	-0.031380178	-0.149828363	-0.118681217	-0.083906649	0.164512079	-0.001266757	-0.07573561	0.05719426	-0.09906645	0.22521374
Lymnaeastagnalis	X3.6	0.147137327	-0.056840408	-0.025058705	-0.009632258	0.013250198	-0.122505795	-0.04876306	0.169737415	-0.1782263	-0.103443491	0.235588643	-0.132170293	0.068905078	0.135454228	-0.207635114	0.124310235	0.030898177	0.014819365	0.156933014	-0.117815077	-0.161116665	-0.040089737	2.57E-05	0.235518864	-0.133661596	0.162098737	-0.112588182	0.129098771	-0.006424203	-0.049619451	0.030721552	0.01791497	0.124487193	-0.074103289	-0.034351636	-0.003710531	-0.191543996	-0.034033203	-0.192583495	0.012500262	-0.159780661	0.0701551	0.020531871	-0.039478274	0.11017391	-0.030398127	0.092237037	-0.073496984
Lymnaeastagnalis	X3.7	0.143230097	-0.059108404	0.026212549	0.027145255	-0.004581246	-0.090838244	-0.015147025	0.232223832	-0.103177837	-0.124770896	0.166095522	-0.099852734	0.020130325	0.107609456	-0.121716825	0.189361154	-0.129991972	-0.113284427	0.067742899	-0.201094551	-0.144658924	-0.124017943	0.105150314	0.124476164	0.03292011	0.001639866	-0.085919928	0.008404571	0.170282412	0.138133306	0.274270166	0.107017605	-0.0662639	-0.04681151	-0.170279516	0.055503358	-0.086372341	-0.053577161	0.09838571	0.178302777	0.204961841	-0.007197473	-0.181688676	0.034259543	0.019655284	-0.026445773	0.062592236	-0.130427812
Lymnaeastagnalis	X3.8	0.139568079	-0.062608717	0.070556898	0.077760217	-0.026101407	-0.032063013	0.014841167	0.298108927	0.057962364	-0.157350831	0.094532038	-0.037251389	-0.102368315	0.124760427	0.033505056	0.183321509	-0.191483593	-0.157001816	-0.043409983	-0.110174101	0.063282866	-0.130609586	0.162272148	-0.111867431	0.166431848	-0.240556217	-0.005612093	-0.182538076	0.167537892	0.127909962	0.028888994	0.05155316	-0.168265148	0.106092316	0.061958768	0.016374214	0.193048922	0.088781112	0.186210138	-0.116140493	0.021243909	-0.077489069	0.114428871	0.008865335	-0.123645839	0.039155945	-0.185468339	0.162919159
Lymnaeastagnalis	X3.9	0.136140056	-0.065670413	0.108485414	0.123389025	-0.029625597	0.007129056	0.027842296	0.288274611	0.219540359	-0.173772385	0.032595462	0.04384409	-0.191353968	0.160093476	0.108652159	0.103724196	-0.138603267	-0.023061374	-0.047710214	0.055146378	0.267264548	-0.020166467	0.023978721	-0.067604413	0.082466657	-0.105081197	0.131899324	-0.083946984	-0.042050362	-0.0668615	-0.281553569	-0.115211845	0.117836196	0.046125302	0.201577411	-0.003655854	-0.013436392	0.005481187	-0.186692174	-0.07484832	-0.199353514	0.07900421	0.058026385	-0.047688975	0.114343255	0.004176877	0.176419806	-0.077143805
Lymnaeastagnalis	X4.0	0.132383791	-0.065594329	0.157674989	0.151799155	-0.055982914	0.042655102	0.035120056	0.188193897	0.256542118	-0.106410547	-0.018732877	0.151006672	-0.158352854	0.167013663	0.126768494	0.010810559	-0.001450482	0.09542531	0.064865985	0.139138895	0.14975433	0.094316042	-0.203036372	0.084547604	0.046018948	0.229933862	0.107610035	0.149268109	-0.111697602	-0.095305584	-0.022583138	-0.033684987	0.186044285	-0.084834599	-0.107521916	-0.014453667	-0.13748272	-0.135014102	-0.045236272	0.239542872	0.176066696	0.035859797	-0.186940681	0.034607818	-0.00430663	-0.075915869	-0.043880537	-0.080840782
Lymnaeastagnalis	X4.1	0.129310322	-0.06335925	0.210846597	0.151974686	-0.110975461	0.081563432	0.083165694	0.055749588	0.126261004	-0.008554006	-0.027443662	0.278192049	-0.033313023	0.090854484	0.13980137	-0.007863913	0.165189619	0.016287425	0.18871304	0.078137447	-0.124788748	0.136739921	-0.197888264	0.044113232	0.044322126	0.212763197	-0.107955517	0.116134575	-0.035526905	0.052810426	0.227288962	0.146771798	-0.133008722	-0.022953936	-0.190698039	-0.047118155	0.040290628	0.069028893	0.19564469	-0.114021472	0.041832048	-0.103025168	0.179398549	-0.053131482	-0.110278947	0.069335585	-0.142082795	0.211890199
Lymnaeastagnalis	X4.2	0.127854848	-0.063267892	0.224369266	0.124998819	-0.136718436	0.089819337	0.158129459	-0.065738328	-0.050838113	0.032305545	0.02168164	0.370987068	0.051272339	-0.055510232	0.067589046	0.038610326	0.22033843	-0.143783525	0.145901506	-0.062757527	-0.218968031	0.040739418	0.026706566	-0.050849975	-0.088611588	-0.083301047	-0.165641026	-0.067769208	0.003659706	0.055201625	0.033933431	0.006962154	-0.165156057	0.110653722	0.145150361	0.080782719	0.072399269	0.120581562	-0.094735112	-0.164222691	-0.233625752	0.044315703	-0.018666106	0.061137629	0.145615856	0.015616041	0.245768698	-0.216080238
Lymnaeastagnalis	X4.3	0.128528882	-0.065967855	0.167138806	0.082843671	-0.114673925	0.048680198	0.186978671	-0.162189949	-0.127070095	0.033745749	0.118060713	0.350729816	0.0398831	-0.16652065	-0.1356103	0.097915838	0.103105459	-0.110092532	-0.071711894	-0.1240674	-0.062790956	-0.143647024	0.15033429	-0.037745793	-0.087189998	-0.154650378	0.029544287	-0.032335156	0.019314999	-0.087050457	-0.212635998	-0.118320564	0.117794865	0.014533384	0.114726386	0.055152097	-0.073792511	-0.103620007	-0.111682586	0.256832667	0.167018889	0.028134025	-0.197342017	0.04167015	-0.038344244	-0.121478092	-0.16783598	0.108108505
Lymnaeastagnalis	X4.4	0.131007898	-0.069563797	0.059332642	0.049130065	-0.048315318	-0.044633273	0.108148065	-0.218236377	-0.067523619	0.036586872	0.214585681	0.237571827	-0.019688537	-0.138789192	-0.27797658	0.065068348	-0.085677393	0.136468202	-0.242558949	-0.053818062	0.145106497	-0.200414925	0.007829991	0.048587745	0.140380724	0.066106474	0.177581601	0.070752185	0.065939381	-0.039705629	-0.084903517	-0.003927186	0.102536711	-0.105454517	-0.160330198	-0.145484428	-0.066961971	-0.060425151	0.158579164	-0.054204962	0.06649356	-0.054725895	0.261293748	-0.174672093	-0.080407507	0.157087519	0.002083524	0.029874215
Lymnaeastagnalis	X4.5	0.132998116	-0.072581356	-0.041109859	0.052819283	0.058844907	-0.139320818	-0.083778441	-0.230478322	0.054527625	0.016271068	0.237752141	0.15314244	-0.07690096	-0.014873348	-0.146985581	-0.129901648	-0.225014419	0.244251307	-0.155795577	-0.010010337	0.159056387	-0.043497854	-0.173423128	0.07772432	0.14709617	0.15764222	-0.024990124	-0.046700205	0.090616164	0.110993109	0.187131837	-0.02750828	-0.073152496	0.03255409	0.005077419	-0.033753727	0.103108682	0.132848681	0.031008777	-0.198768876	-0.225983989	0.042590227	-0.074168717	0.182037885	0.082943624	-0.137333278	0.084055727	-0.140050169
Lymnaeastagnalis	X4.6	0.134684697	-0.075296368	-0.103388066	0.061774913	0.133945119	-0.164707669	-0.198666751	-0.207480087	0.106154765	-0.049937814	0.170680521	0.146175267	-0.034364872	0.086877969	0.080956724	-0.261521315	-0.239131115	0.078438481	0.057941233	-0.083781908	0.036318748	0.124816058	-0.085377348	-0.01773733	-0.122475997	-0.021008911	-0.23346589	-0.157030283	-0.004069453	0.063010182	0.066669677	0.000388223	-0.077796484	0.07376849	0.194014015	0.186480236	0.016164478	0.044810324	-0.179768538	0.186213302	0.117436003	0.016904197	-0.164988071	-0.028921053	-0.005677307	0.032418551	-0.079810623	0.180577418
Lymnaeastagnalis	X4.7	0.137302987	-0.080116102	-0.134076219	0.055985274	0.138831171	-0.114622987	-0.163066542	-0.152773538	0.082407564	-0.111033863	0.028572028	0.155499079	0.117836146	0.150486418	0.137191766	-0.174029034	-0.143889272	-0.092778797	0.113957413	-0.091608707	-0.06767192	0.131868087	0.157622378	-0.096332898	-0.193828857	-0.149105944	-0.044591906	-0.04616863	-0.095491959	-0.089518263	-0.165233888	0.165989604	0.032821677	-0.080797816	-0.078998738	-0.016668736	-0.088628414	-0.16229628	0.099518234	0.043520453	0.121521496	-0.04814931	0.248383767	-0.178621474	-0.067311115	0.130055	0.037145407	-0.112283688
Lymnaeastagnalis	X4.8	0.139063422	-0.086109327	-0.141939485	0.054463135	0.11888929	-0.045424328	-0.098126446	-0.091635736	0.045121483	-0.132608717	-0.120072131	0.132932461	0.26182308	0.171055844	0.04850894	-0.029645121	-0.060096441	-0.111037744	0.021457629	0.044062655	-0.11228892	0.007962813	0.238319115	-0.101533688	-0.02260727	-0.055254097	0.201095873	0.138434211	-0.027831604	-0.103820202	-0.079506732	0.027161569	0.052381607	-0.07494638	-0.265569197	-0.168871472	0.032241067	-0.032997103	0.139012674	-0.170058017	-0.15425043	0.028924575	-0.010323918	0.191728832	0.098779325	-0.192278529	0.014790127	-0.068816197
Lymnaeastagnalis	X4.9	0.138989471	-0.091769705	-0.135328033	0.058911715	0.104276283	0.017625919	-0.054145244	-0.029664818	0.015877176	-0.12853942	-0.219344845	0.086229014	0.326562328	0.118212066	-0.072973523	0.046723419	-0.009671749	-0.087464379	-0.07302453	0.215559135	-0.064053225	-0.116323346	0.08234883	-0.049012062	0.107051291	0.094413828	0.176146726	0.205616999	0.091378698	0.000677381	0.131376978	-0.255865876	-0.057791686	0.063466964	0.012002876	0.023142461	0.055150086	0.209455315	-0.153932431	0.048890684	-0.082796104	0.045320995	-0.255430584	0.04490902	-0.095130494	0.067827692	-0.054599468	0.190708557
Lymnaeastagnalis	X5.0	0.136891507	-0.096322506	-0.119175537	0.070037556	0.097435403	0.070882627	-0.037154903	0.039237175	0.024229486	-0.100850039	-0.21254233	0.019588628	0.283221541	-0.03039753	-0.166042111	0.067424941	0.075034355	-0.102991478	-0.135314012	0.283248585	0.086922891	-0.119576721	-0.178365957	0.046441844	0.033789987	0.090785216	-0.142840094	0.00777042	0.101333551	0.130496704	0.036947273	-0.033417077	-0.0918186	0.051526058	0.294495311	0.13985028	-0.077758701	-0.025643421	-0.026266809	0.094340756	0.191297887	-0.057870512	0.242720916	-0.22686011	-0.005799072	0.119956643	0.049003845	-0.165256812
Lymnaeastagnalis	X5.1	0.133938857	-0.098605272	-0.094154916	0.090646065	0.095023388	0.096782321	-0.037395877	0.086550894	0.103961715	-0.084333299	-0.116569501	-0.040940752	0.16087202	-0.217665301	-0.181265672	0.072636603	0.157380632	-0.070427505	-0.103928761	0.077722707	0.213993664	0.031080657	-0.156161322	0.077212536	-0.111082329	-0.052463451	-0.311143505	-0.220294832	-0.022684883	0.06807547	-0.118032231	0.259721089	0.098315111	-0.066958234	-0.028912619	-0.076400543	-0.004282157	-0.182478284	0.16968289	-0.09956792	-0.030893186	0.050156571	-0.01941181	0.145907383	0.160323578	-0.232765303	-0.009918582	0.042863716
Lymnaeastagnalis	X5.2	0.130918159	-0.098829348	-0.054960662	0.112285919	0.091871812	0.103676761	-0.032820226	0.085955406	0.208679049	-0.051184865	-0.025619163	-0.096460171	0.048621478	-0.335278752	-0.140587514	0.057724025	0.145095671	0.064013427	0.04161414	-0.201429102	0.183527208	0.163644557	0.07624804	-0.0176802	-0.133186998	-0.06293004	-0.058243264	-0.152371104	-0.090411424	-0.08074919	0.069911347	-0.040313039	0.099954771	-0.037800336	-0.275302869	-0.057745525	0.113880992	0.20978061	-0.061319678	0.048140716	-0.118515578	0.004435528	-0.235776878	0.010245168	-0.183999328	0.194446432	-0.031454486	0.101578333
Lymnaeastagnalis	X5.3	0.127411092	-0.098713645	-0.013551884	0.13705388	0.090240832	0.120659401	-0.025948014	0.055160149	0.251471941	0.060814906	0.045631538	-0.156406045	0.018824943	-0.303253581	-0.069216526	-0.012522986	0.031952442	0.16116553	0.153166723	-0.21889698	-0.054500239	0.133286498	0.149229195	-0.123041591	-0.065701935	0.029088085	0.244560139	0.095724882	0.004881644	-0.029813844	0.194550679	-0.240258351	-0.063602733	0.044534768	0.068503946	0.097591387	-0.028930841	0.091055717	-0.042078473	0.039534835	0.107932272	-0.051832767	0.29048748	-0.088937631	0.062846528	-0.007856713	0.074557912	-0.163411074
Lymnaeastagnalis	X5.4	0.123713448	-0.100628609	0.017495388	0.154204002	0.075375417	0.156619599	0.018909584	0.031004632	0.177010405	0.182448403	0.118441076	-0.208098163	0.043530433	-0.160921097	-0.001441858	-0.116177835	-0.099500842	0.086142258	0.108967467	-0.008622937	-0.289405936	-0.032570194	-0.034957982	-0.120067479	0.059111355	0.048775918	0.153750585	0.172039781	0.116991151	0.130521097	-0.099476511	0.068727438	-0.013712675	0.009365354	0.281071236	-0.002080573	-0.067597887	-0.314903036	0.108690033	-0.128178134	-0.007020232	0.030686375	-0.066808942	0.098096254	0.096321441	-0.172516051	-0.107847047	0.124082844
Lymnaeastagnalis	X5.5	0.120636164	-0.103091532	0.034730091	0.146398941	0.051371068	0.175284827	0.11744623	-0.003236433	0.009793951	0.200230043	0.135744245	-0.223776159	0.044338436	-0.0447681	0.053855971	-0.170520135	-0.177446953	-0.120477804	-0.021106562	0.145006775	-0.253121924	-0.132139128	-0.180957316	-0.048112341	0.151599931	-0.029546159	-0.077364779	0.004520105	0.02216626	0.013366231	-0.245989434	0.211096393	0.029907449	-0.064352298	-0.106840285	-0.135547137	0.090058029	0.057710636	-0.123763578	0.050809186	-0.08788603	0.019326988	-0.196939567	-0.087033956	-0.183159789	0.238025527	0.070508221	-0.016515252
Lymnaeastagnalis	X5.6	0.119259544	-0.104437043	0.022961139	0.122317277	0.045700468	0.140083674	0.19606298	-0.04725979	-0.143193702	0.133276412	0.070676628	-0.193206915	-0.015941515	0.008952127	0.08713085	-0.148382786	-0.185922862	-0.306332427	-0.088644479	0.082418103	0.021374166	-0.036831084	-0.099904141	0.043824136	0.045480502	-0.031224655	-0.109003561	-0.096124694	-0.18114628	-0.219552847	0.079447324	-0.159496019	-0.024768121	-0.033291743	-0.216742858	-0.036100543	0.005784009	0.246658983	-0.125394548	0.095557922	0.09312265	-0.056932235	0.249060399	0.048045844	0.112411467	-0.121040819	0.037717858	-0.096831164
Lymnaeastagnalis	X5.7	0.120522662	-0.106020989	-0.027889154	0.094937885	0.058839122	0.065996825	0.22158181	-0.092738639	-0.202184694	0.096237299	-0.027418562	-0.12702396	-0.091197773	0.065554878	0.068766448	-0.046630371	-0.096762873	-0.293301609	-0.059001025	-0.064997942	0.257549698	0.089025628	0.042533094	0.089427161	-0.158470222	0.081515469	0.025622002	0.062561099	-0.188642721	-0.091129256	0.231478073	-0.200059098	-0.039862888	0.068278811	0.114086694	0.114541572	-0.087746782	-0.206788599	0.195540086	-0.152138462	-0.024364911	0.039755234	-0.060449066	0.062970925	0.049591378	-0.092636076	-0.109810385	0.162532837
Lymnaeastagnalis	X5.8	0.122826128	-0.108155326	-0.091974848	0.075956221	0.084451595	-0.00134071	0.187391776	-0.129389513	-0.145931331	0.123584875	-0.124029505	-0.078860514	-0.165208444	0.130164895	-0.008699191	0.09717123	0.040523837	-0.045105544	0.006242014	-0.104555481	0.253613884	0.099336728	0.088810516	0.040917858	-0.224203934	0.124274709	0.15630407	0.233058988	0.015180611	0.163103763	-0.058665863	0.307970491	-0.039730814	0.100144657	0.114514292	0.041881736	0.111115749	-0.035668059	0.046996422	-0.027730266	-0.100049632	-0.001854821	-0.164603455	-0.108671297	-0.179387235	0.274283854	0.097736614	-0.157518804
Lymnaeastagnalis	X5.9	0.12309973	-0.109880618	-0.131801864	0.077002684	0.122265873	-0.030198377	0.106387735	-0.134677681	-0.059705374	0.169207303	-0.229969295	-0.041258812	-0.238297495	0.178392359	-0.081883184	0.178128541	0.092565935	0.176184697	0.080417689	-0.026310531	-0.008829099	0.020155805	0.022230792	-0.019473692	-0.001950906	-0.037062798	0.064525224	0.02926451	0.137789232	0.09973456	-0.143592527	0.24971808	-0.015388077	0.031641871	-0.074272662	-0.026364278	0.162921574	0.256540847	-0.233701965	0.184951803	0.177526408	-0.06793068	0.187907613	0.122998991	0.216703733	-0.2977843	-0.04851919	0.118209039
Lymnaeastagnalis	X6.0	0.121383133	-0.11095333	-0.146267341	0.083597141	0.155403928	-0.03167751	0.054655933	-0.124124	-0.026144944	0.169263238	-0.304877275	-0.002344445	-0.275917666	0.190109441	-0.093683292	0.148765263	0.076020105	0.206846079	0.170737969	0.022091505	-0.217930888	-0.036446423	-0.034571361	0.026285124	0.236627071	-0.18086683	-0.145426217	-0.316074937	0.031982874	-0.118192783	0.088512024	-0.302141489	0.080463112	-0.100481491	-0.012791312	-0.007648973	-0.191030906	-0.195410192	0.115204799	-0.093550719	-0.099218009	0.051980877	-0.070204696	-0.081651775	-0.1101055	0.122769762	0.00487365	-0.04910364
Radixbalthica	X0.1	0.244646318	0.271427325	0.401018773	0.323486563	-0.108055321	0.12008532	-0.03629752	0.342593694	-0.030723876	-0.001672669	0.151546437	-0.229117354	0.098000337	-0.023447314	0.084389177	-0.160940591	0.013534825	-0.053722338	0.008278679	-0.10378521	0.069637813	0.071533882	-0.064792618	-0.149912336	0.062036787	0.014166168	0.146143399	-0.017973697	-0.135918992	-0.01574042	0.158432881	8.07E-05	0.020429256	0.136378361	-0.115622983	-0.145186052	-0.058516118	0.058089137	0.1647246	0.081281513	0.066791941	-0.178391402	-0.132545754	-0.104780191	-0.007679565	-0.034485183	-0.030289231	0.042896505
Radixbalthica	X0.2	0.258329052	0.25662151	0.312628364	0.298403088	-0.016262396	0.038603382	-0.051970254	0.169954168	-0.00705629	0.035521713	0.0312168	-0.035249889	-0.054112875	-0.050075129	0.01961515	0.044145731	0.0195429	-0.031022337	-0.005045637	0.07640428	-0.023143328	-0.04100198	0.050785067	0.117767693	-0.036267861	-0.05979707	-0.053621686	0.013924825	0.194382695	0.140390503	-0.198914811	0.047458986	-0.05045299	-0.203053889	0.206228386	0.248597046	0.072478614	-0.143343998	-0.282556531	-0.057685326	-0.07855173	0.280691205	0.137877302	0.133069626	-0.018061516	0.016883525	0.035450657	-0.064267859
Radixbalthica	X0.3	0.245376649	0.228330641	0.140146221	0.200538339	0.097357274	-0.148836545	-0.027677675	-0.242872426	0.004303988	0.091194389	-0.093389812	0.288399651	-0.176383153	0.228955814	-0.206200718	0.133825038	-0.055268025	0.090059578	0.069991943	0.180592337	0.041151359	0.094860063	0.097263251	0.17834597	-0.136762614	-0.001184332	-0.099827791	0.116377922	-0.03406284	-0.197811921	-0.124131097	-0.095395057	0.126598848	0.075303591	-0.098111795	-0.024942084	-0.04373867	0.176421951	0.096296372	-0.192955112	-0.047076808	-0.252716569	0.148272208	0.064116567	0.078950473	0.091810087	-0.077544195	0.056913607
Radixbalthica	X0.4	0.217827615	0.188321785	0.079190532	0.059334796	0.023155809	-0.103156546	0.033365208	-0.378582779	0.020833942	0.058438504	-0.168739074	0.197293009	-0.039512241	0.068203875	0.025868838	0.074727907	0.005246486	0.022730689	0.008715854	0.0183232	-0.124091459	-0.084502911	0.029151799	-0.000629159	0.079213934	-0.003081303	-0.081671386	0.039115076	-0.07789503	0.058985566	0.247810061	0.191095599	-0.173426974	0.00881497	-0.085970242	-0.283218669	0.005193236	-0.186285128	-0.067977788	0.206058253	-0.020879819	0.241750974	-0.326451163	-0.163660428	-0.061654114	-0.107233396	0.033049398	-0.109698623
Radixbalthica	X0.5	0.199060933	0.14517361	0.048322604	-0.055486837	-0.083360929	-0.053304716	0.16000721	-0.273403432	-0.039533286	-0.077674769	-0.139585198	0.084918727	0.028987587	-0.094535229	0.12882921	-0.018367231	-0.059592262	-0.026333227	-0.100339126	-0.166967061	-0.124234594	-0.111721802	-0.094872709	-0.231376875	0.104812082	-0.019275112	-0.092001996	-0.199707741	0.002211892	0.148479185	-0.01042682	-0.129504323	-0.020392757	0.057770579	0.209838937	0.12312836	0.064788024	-0.042142262	0.345209981	0.166267629	0.200863743	0.026737789	0.141833823	0.149262062	0.186032736	0.045557585	0.193000173	0.12412493
Radixbalthica	X0.6	0.190427842	0.112452501	0.01157763	-0.113329502	-0.141061025	-0.011994065	0.153635524	-0.197762802	-0.037097681	-0.079544429	-0.099210322	-0.046872408	0.073459222	-0.163235973	0.128519278	0.030351205	0.115411989	0.062194036	-0.151189211	-0.134343308	-0.025318215	-0.103483869	-0.037739426	-0.053576985	-0.027795653	0.10774898	-0.010413402	-0.127906481	0.004659495	-0.211996414	0.11710023	-0.155625398	0.13339078	-0.078069108	0.007632884	0.363583817	-0.017283449	0.172344664	-0.246050299	-0.000713263	-0.131285547	-0.250876976	0.13488235	-0.232673555	-0.178016441	-0.05628707	-0.123978339	-0.060432523
Radixbalthica	X0.7	0.181771264	0.079779495	-0.012849329	-0.193142201	-0.152791985	-0.017968002	0.114383451	-0.09716706	-0.084441634	-0.066966214	0.011686881	-0.078607235	0.066009724	-0.137521026	0.10372944	-0.045080985	0.060238174	0.100123263	-0.018346081	0.028895164	0.06010962	-0.102018824	-0.228893927	0.084658101	0.056628179	0.051554936	0.182871253	0.047992871	0.036981552	-0.160218983	-0.058847409	0.073374373	0.186707397	0.062044816	-0.051876477	-0.220868561	0.218830776	0.110815941	-0.138875627	-0.204931211	0.108492698	0.153510721	-0.110280325	-0.015755863	-0.116540471	0.253843262	-0.191188092	0.090286138
Radixbalthica	X0.8	0.177569055	0.051946974	-0.011199816	-0.236426651	-0.177214528	-0.016614797	0.138337144	0.0037959	-0.054999033	-0.0830509	-0.006035708	-0.118327346	0.062295164	-0.05869222	0.099244954	-0.059394163	-0.053381264	0.053580198	0.09161614	0.216487503	0.068395484	-0.184294862	-0.090581848	0.16985665	-0.139420459	-0.065492754	0.16928863	0.084461459	0.009931078	0.079129165	-0.180188373	0.196055935	-0.1225836	0.024931423	0.075912292	-0.164797948	-0.012799521	-0.107235943	0.191367128	-0.307052226	0.059089868	-0.113830272	0.047025617	0.18733647	-0.002961747	-0.118507178	0.130335517	-0.188681879
Radixbalthica	X0.9	0.175376561	0.027639075	-0.002695962	-0.257063779	-0.170460712	-0.015103211	0.152642822	0.027928019	-0.06340552	-0.027578193	0.00103676	-0.091251416	0.07422483	-0.065636858	0.018119883	-0.018009774	0.001495355	-0.025667165	0.020692621	-0.007514191	0.051897758	0.0722249	0.233394177	0.205510814	-0.253908438	-0.095145331	-0.019872837	-0.051084438	0.10006583	0.06031003	-0.093802338	-0.046702421	-0.334038785	-0.050519002	-0.194487272	-0.01297096	-0.128726864	-0.016921436	-0.053399247	0.229758699	-0.265517157	-0.082425007	-0.026010417	0.033433784	0.136008109	-0.111322352	0.049507509	0.158807469
Radixbalthica	X1.0	0.173175426	0.011511868	0.015433922	-0.261639264	-0.091201328	0.018507395	0.147416958	0.054910193	-0.060270464	-0.001091889	0.004590277	0.001296372	-0.020456033	0.123657395	0.057664766	0.041837872	-0.035270801	-0.077979263	-0.040736519	-0.144491844	0.200001257	0.390411546	0.082070969	-0.015283302	-0.065389461	0.100644123	-0.145049583	0.087088357	-0.169340532	0.103541912	-0.144641977	-0.018017296	-0.038106502	-0.036943088	-0.203789914	-0.016704983	-0.085598968	-0.018935489	-0.04811289	0.139396647	0.078890776	0.173729884	0.077377158	-0.072410032	-0.095502309	-0.023575241	-0.170578989	-0.062343486
Radixbalthica	X1.1	0.172359235	0.014452124	0.033668127	-0.275837958	0.030215772	0.039309307	0.044098009	0.013207885	0.049960347	0.094747994	0.05227723	-0.000515241	-0.192779801	0.095250843	-0.046454272	-0.123120834	-0.156946285	-0.171421471	0.00793817	-0.169108391	0.049564146	0.370574787	-0.001522285	-0.207363234	0.04089581	0.075258009	-0.082064721	0.192397636	-0.077347137	-0.014248296	0.030981797	0.117946971	0.202849314	-0.021928108	0.16184019	-0.010205939	-0.004441451	-0.00257189	-0.011900752	-0.182801973	0.065982389	-0.06833922	-0.025963788	0.024070832	0.087264966	0.025682976	0.061308842	0.03245038
Radixbalthica	X1.2	0.170641419	0.045330796	-0.025906478	-0.24920988	0.226642501	0.1926723	-0.067517567	0.002664902	0.040411266	0.119203456	0.015591325	-0.044896513	-0.29656818	0.033757205	0.028886217	-0.105978657	-0.074570819	-0.127257722	0.034338813	-0.043407521	-0.2075215	0.0058977	0.128291819	0.023032972	-0.080162406	-0.189589381	0.289950747	-0.015942528	0.148591843	-0.087886311	0.169683986	0.032847294	0.053659779	-0.137433294	0.328269807	0.005498967	-0.076085083	-0.05625446	0.029231989	-0.003897748	-0.136112847	-0.016198429	-0.06738571	-0.150879483	-0.096083251	0.090286749	0.108082328	-0.051380265
Radixbalthica	X1.3	0.168257681	0.097734296	-0.158449495	-0.093949413	0.225990005	0.370147079	-0.066628192	-0.11863597	0.045354258	0.02650736	0.165674104	-0.071428051	-0.119601159	0.060367991	0.041145382	-0.15427736	-0.068205536	0.091379814	0.199004573	0.19644318	-0.112403282	-0.043864485	0.022534987	0.014651189	0.092683541	-0.123769539	0.131374953	-0.222402889	0.02022585	0.091379674	0.002149417	-0.16371905	0.070836902	0.106457755	-0.337463416	0.12693448	0.05252168	0.009114083	0.022916859	0.172445155	0.092834033	-0.026632349	0.02316623	0.171777248	0.101064511	-0.051475549	-0.234791177	-0.042860968
Radixbalthica	X1.4	0.163388712	0.131335595	-0.298646905	0.011567916	0.026969969	0.279979172	-0.042276275	0.083110892	0.162704888	0.044891988	-0.003162028	-0.042117044	-0.013344301	0.013536404	-0.050303008	-0.033981607	0.043997929	0.14194058	0.238594646	0.012666026	0.065773472	-0.261379065	-0.056652962	-0.102551079	0.039219564	0.073951044	-0.20776469	0.237518922	-0.233960116	-0.049650778	-0.045621097	0.029323528	-0.151552057	0.171815244	-0.034950859	0.098782388	-0.131718238	-0.020649174	-0.123234093	-0.124156219	0.064866747	0.175601321	0.174132411	-0.219443548	-0.043940385	-0.063886475	0.098768238	0.088092654
Radixbalthica	X1.5	0.156825335	0.123485363	-0.350776569	0.047025252	-0.092229334	0.155374926	-0.068307051	0.173273185	-0.017693959	0.097690607	-0.002781201	-0.002045345	-0.08201934	-0.172433428	-0.174871325	0.111145751	-0.062816244	0.022325167	-0.070773254	-0.111046627	0.081721022	-0.080291666	-0.179340897	0.124335846	-0.081065056	0.106065643	-0.305254048	0.055195909	-0.099753749	-0.054532378	0.069291918	0.002487593	-0.005560171	-0.083835392	0.275360673	-0.034869207	0.061822568	-0.0110201	0.128004969	0.167921403	-0.044671098	-0.147175407	-0.167973824	0.203563884	-0.057324773	-0.012620655	-0.007066073	0.058934457
Radixbalthica	X1.6	0.154597738	0.091188365	-0.320709742	0.072876325	-0.177392624	0.011482465	-0.110962805	0.113448297	-0.112444501	-0.041401893	0.088584176	0.092633766	-0.156530153	-0.106181334	-0.187054199	-0.015143219	0.27570011	0.096327585	-0.220738135	0.01649601	0.047136717	0.165285893	0.008219712	0.071803981	0.178676057	-0.048082764	-0.029354804	-0.125466735	0.247082639	0.10663325	0.097104003	-0.135866905	0.040143715	-0.099817209	-0.106158689	-0.19810879	0.044527134	0.092888058	-0.017698215	-0.08285369	-0.070251514	-0.050112401	-0.100061639	0.061739609	0.054135557	-0.013007868	0.092951475	-0.126118842
Radixbalthica	X1.7	0.152229912	0.026672733	-0.203985549	0.013398821	-0.110647126	-0.071488859	-0.08038399	0.185883218	-0.02983837	-0.439950141	-0.063219666	0.174552673	-0.128952817	0.039422354	-0.056880023	0.06364369	0.010605255	-0.154031518	-0.138045677	0.204987634	-0.162948647	0.117322927	0.02389543	-0.116046609	0.159723239	0.132525562	0.212915775	-0.009506552	0.08744524	-0.021349493	-0.006450297	0.162613815	0.046047722	0.058559822	-0.099473947	0.088227172	0.022721369	-0.096471619	-0.01386264	-0.004705074	0.012035833	0.194468763	0.09414332	-0.149826052	0.09019289	-0.015260188	-0.019762209	0.18081943
Radixbalthica	X1.8	0.152281008	-0.054257406	-0.051112785	-0.11326096	-0.024183263	-0.145511674	-0.073303397	0.313637466	-0.123142395	-0.264854319	-0.008316249	0.162265237	0.137948886	0.306775243	0.089455188	0.156429066	-0.228243203	0.02383557	0.02343151	-0.063481782	-0.152088927	-0.221300105	0.079037072	0.008274116	0.08641529	-0.050567557	-0.00580853	0.19669495	-0.005785304	-0.026730842	0.032575108	0.015339033	0.017930842	0.188445937	0.081734205	0.091333234	-0.027302707	0.103763039	-0.018112954	0.154468129	-0.044820725	-0.131116403	0.010577762	0.074567201	0.028854372	0.036939713	0.007929713	-0.191968909
Radixbalthica	X1.9	0.150471631	-0.093924881	0.063280388	-0.142198201	-0.032316686	-0.165699275	-0.002146318	0.163292511	0.052112478	0.028891863	0.185426601	0.036169656	0.172614306	0.191921029	-0.026069768	-0.015836016	-0.017757675	0.117830354	0.091646147	-0.069033104	-0.27056381	-0.148326114	0.209121361	-0.026928767	0.015608934	-0.000189449	-0.18171838	-0.158875543	-0.01320909	0.06129637	0.158331166	-0.196317249	-0.043488482	-0.01597002	-0.032803411	0.007904613	0.049143683	0.099265435	-0.004192208	-0.276574567	0.002898654	0.091652889	-0.231128631	0.096863835	-0.059062453	0.119403902	-0.035194935	0.212335778
Radixbalthica	X2.0	0.14796225	-0.108982465	0.091203053	-0.147974853	0.002720957	-0.183306046	-0.01570228	0.049453649	0.057330253	0.102019677	0.109326937	0.031348634	0.132709275	-0.009192501	-0.181908696	-0.018883411	0.126533385	0.012829066	0.140364267	0.012908249	0.041115317	0.062175931	-0.063523695	-0.007699523	0.258275141	-0.037035089	-0.110491709	-0.131985261	-0.001750348	0.046838606	0.19038142	-0.17909721	-0.035955726	-0.148572914	0.143162411	-0.103790716	-0.122499492	-0.010707486	0.139677003	-0.173684093	-0.022023496	0.173604137	0.267032531	-0.005810403	0.021844434	-0.263508586	-0.196464372	-0.158905695
Radixbalthica	X2.1	0.144411726	-0.114455912	0.105301247	-0.159619079	0.026585916	-0.133257927	-0.031861309	0.016567775	0.026159374	0.087171306	0.119777291	-0.021830321	0.123833256	-0.050935682	-0.273961702	0.176832471	0.130190835	-0.183287508	0.231775453	0.12824309	0.093021768	-0.136359362	-0.155921247	0.080411446	0.238386868	-0.120243221	0.079661748	0.039889676	-0.05111244	0.04760623	-0.05348121	0.01896147	0.124478981	-0.129456065	-0.002378141	-0.012048593	-0.085432425	0.023248864	-0.209697464	0.350219218	0.05373526	-0.226569096	-0.016146239	-0.137748454	-0.007406503	0.187021044	0.213409562	0.113274929
Radixbalthica	X2.2	0.143242694	-0.116274623	0.112725987	-0.138845106	0.073836631	-0.152423082	-0.060005424	0.015310993	0.09413253	0.135774896	0.058946604	0.020593913	0.004373562	-0.174022835	-0.218332539	0.151494536	0.108787681	0.077359266	-0.052865641	0.170825038	0.086771596	0.029017825	-0.086031408	-0.098926386	-0.061897579	0.028296175	0.132524146	0.023493257	-0.147004176	-0.025638794	-0.068051793	0.04967338	0.118219092	0.05502011	-0.179624597	0.30283703	0.194855115	-0.14034524	0.206124029	0.009694809	0.074442954	0.140995148	-0.134388667	0.079309988	-0.037257588	-0.094306503	0.195625233	0.008985524
Radixbalthica	X2.3	0.141172244	-0.106597579	0.091540721	-0.123594577	0.197723017	-0.114251103	-0.131883611	0.141398366	0.245131372	0.146309275	-0.117038116	-0.014905787	-0.037392192	-0.181382123	-0.095340179	0.043544219	0.070625782	0.237986558	-0.217229011	-0.105547908	0.034649347	-0.052096244	-0.002957046	-0.222292371	-0.230828729	0.082646612	0.094065992	0.108693749	0.196897205	0.040198589	0.059554932	0.057356284	-0.197551864	0.221285594	-0.045836787	0.099148102	0.041958461	0.098434311	0.002908776	0.016842327	-0.141829739	0.048725984	-0.053857943	0.029474338	0.022349738	0.117478372	-0.15708869	-0.114821161
Radixbalthica	X2.4	0.137736783	-0.091453478	0.055980082	-0.089905436	0.228193021	0.01765686	-0.228940559	0.109875198	0.050259049	0.014780711	-0.076996023	0.055702816	-0.023791274	0.057283939	0.163292699	0.094539587	0.150799663	-0.041215016	-0.087396725	0.003802655	0.061177522	-0.125206048	-0.054232715	-0.184531057	-0.194058793	0.105155428	-0.141251822	-0.317447912	0.146846251	-0.073416212	-0.133947893	0.097744992	0.041139137	0.058518557	0.001731675	-0.431729406	0.006539271	-0.005798597	-0.152457005	0.068143763	0.143483793	-0.14057297	0.276513698	-0.072281177	0.062733751	-0.178984206	0.08518915	0.061321706
Radixbalthica	X2.5	0.129666174	-0.072114707	0.001413261	-0.029693992	0.272749353	0.119343114	-0.172947156	-0.069824003	-0.112781176	-0.033924905	0.125909706	-0.019947782	0.223778977	0.007086016	0.365213894	0.131668565	-0.089106888	-0.197770615	-0.110372142	0.077362162	0.230919919	-0.050087523	0.043789432	0.120640647	-0.002369876	0.130621983	-0.218614452	-0.011501009	0.054063128	-0.134800579	0.071893323	-0.022725298	0.195073858	-0.104853676	-0.112356029	-0.008574057	0.04729444	-0.048847345	0.080015828	-0.089561954	-0.153860098	0.137962779	-0.167319144	0.117302499	-0.001945189	0.11277621	0.11606194	0.022209429
Radixbalthica	X2.6	0.124226435	-0.059853546	-0.039888819	0.049276352	0.191327224	0.12046468	-0.0790052	-0.185977832	0.070156683	-0.074990518	0.248617745	-0.035719074	0.302555549	-0.028263713	0.014445869	-0.023093881	-0.060962468	-0.048321288	-0.259661215	0.189814932	-0.005274019	0.182871818	-0.03834854	0.064909648	0.204297589	0.154544357	-0.066358012	0.121846938	0.084463793	0.007729216	-0.088370693	0.035201481	-0.345225916	-0.041059177	0.127722448	0.131530147	-0.005566893	0.105582833	0.100921393	0.024319503	0.099440097	-0.097531559	0.019628337	-0.162387895	0.060429375	0.08216014	-0.041521728	-0.195178324
Radixbalthica	X2.7	0.121663626	-0.045209231	-0.122592003	0.105297712	0.075917847	0.062328033	-0.05360844	-0.16279499	0.203830128	-0.015658711	-0.024999675	0.050562192	0.345485341	0.16199709	-0.003831931	-0.163659071	0.327100613	-0.101383959	-0.077190674	-0.128026126	-0.273995025	0.146160971	-0.125103867	-0.035675404	-0.055405235	-0.130785406	0.146417394	0.149038377	-0.05484022	0.084464455	-0.220091769	0.043456341	-0.045266993	-0.01713567	0.081035104	-0.064840302	-0.035407803	0.08595298	-0.055953607	-0.088575537	-0.105997439	-0.090992889	-0.071409922	0.166241963	-0.128587694	-0.113393925	0.001282666	0.284061806
Radixbalthica	X2.8	0.118337098	-0.040386167	-0.183552566	0.118313258	0.017913582	-0.014130132	0.064681198	0.059242609	0.171805964	0.035299215	-0.282453285	-0.071631342	0.265531991	0.137618267	0.083114325	0.020567679	0.2066712	-0.034579099	0.052221071	-0.117032681	0.09462275	0.118069448	0.097094531	0.082810947	0.001698586	-0.068053734	0.14313655	0.08976768	-0.104103319	-0.050541629	0.22027484	-0.009477151	0.190386703	0.052630617	-0.02577903	0.019035084	0.175267403	-0.360727636	-0.048177785	0.060306737	-0.080740893	-0.08655422	0.128276053	0.162926966	0.15620293	0.053978626	-0.03041905	-0.269170878
Radixbalthica	X2.9	0.114931337	-0.042053873	-0.192377273	0.1467716	-0.029817842	0.019123052	0.076989988	0.060810261	0.048423045	0.186062379	-0.278237927	-0.122342799	0.227024463	-0.112805662	-0.042198379	0.14050805	-0.096539883	-0.061750874	0.204475062	0.055121313	0.065363187	0.093176662	0.402344934	0.062398154	-0.00733554	0.135866017	0.144923774	-0.192609566	0.14486149	-0.114650944	0.067469272	0.007209923	0.011727884	-0.016106414	0.08930318	0.010444793	-0.027434936	0.108514993	0.119818648	-0.026320211	0.254205852	0.127447274	0.051936602	-0.067344841	-0.111798981	0.061564129	0.028048908	0.158789572
Radixbalthica	X3.0	0.111493584	-0.047212667	-0.182915423	0.149981365	-0.078911657	0.021587322	-0.035476443	-0.033198833	-0.123770865	0.134327079	-0.042930384	0.015161819	0.175280883	0.035722221	-0.161923789	0.071439177	-0.206585817	-0.119204817	0.04303028	-0.092103416	-0.019928289	0.010712892	-0.01116897	-0.19437511	-0.224662946	-0.079672289	0.060334342	-0.200248329	-0.029003474	0.227940665	-0.339118543	0.06384384	0.160453108	0.015157986	0.002684726	0.00603674	-0.0083466	0.21204285	0.001315105	-0.024593413	-0.03056066	0.073441336	-0.230925325	-0.197734577	0.078502553	0.029008025	-0.021824007	-0.172868389
Radixbalthica	X3.1	0.107855444	-0.063682021	-0.169656403	0.125503432	-0.072209008	-0.155892327	-0.141342173	-0.06173958	-0.113619677	0.090740949	0.089059192	0.029408144	0.013548216	0.118566096	0.036661555	-0.178991276	-0.138859012	0.07735102	-0.211022897	-0.01382028	0.157154382	-0.21753843	-0.003901582	-0.239965215	-0.084870607	-0.074876961	0.167925752	-0.000580648	-0.118197531	0.027739153	-0.04297482	-0.14725246	0.058570486	-0.301845674	-0.16555041	0.019548077	-0.30995711	-0.271355701	0.100586544	-0.09336644	-0.087786741	-0.008164312	0.124746327	-0.089710204	-0.176389104	0.064668359	0.079587576	-0.066519673
Radixbalthica	X3.2	0.103570506	-0.086077031	-0.132291242	0.115716496	-0.142191629	-0.316549937	-0.231549426	-0.268857302	0.079269169	-0.003981499	0.193272315	-0.398359917	-0.179694092	0.122017411	0.090638784	-0.047139558	-0.01070256	0.096332857	-0.009581977	-0.094311518	0.167688291	-0.038780813	0.195924917	0.02653633	0.010678016	-0.00879548	0.046947322	0.221578152	0.148378698	0.057967905	0.086328543	-0.016698565	-0.058304614	0.073595154	0.089906766	-0.033058908	0.028230333	0.05811744	-0.122736414	0.071715254	0.265791992	-0.027265655	-0.005118046	-0.015540819	0.118241181	0.029486606	0.023043158	0.081055337
Radixbalthica	X3.3	0.10220258	-0.114559571	-0.061456108	0.108373746	-0.067198544	-0.229949808	-0.196925602	-0.104482965	0.255594954	-0.245406465	0.015187541	-0.332931092	-0.187816101	-0.028333134	0.060115991	0.111997636	-0.184376809	-0.154505474	0.167418236	0.045586651	-0.054104266	0.106506072	-0.208889024	0.024213556	-0.072786007	-0.013683895	-0.089005762	-0.238888119	-0.174350635	8.39E-05	-0.007689328	0.060062474	0.021884874	0.028224596	0.019722889	0.046808478	0.073682194	0.041061384	0.056790585	0.037691568	-0.2901882	0.022864563	0.014457877	0.10798396	-0.131140398	-0.11460515	-0.134365486	0.024927976
Radixbalthica	X3.4	0.100613649	-0.133039828	0.016161137	0.055566045	0.076147141	-0.088348279	-0.056437258	0.100255082	0.175553177	-0.074912773	-0.281351074	0.019178126	-0.009507151	-0.309511599	0.010009949	-0.124285695	-0.275053061	-0.014536342	-0.019330799	-0.037628008	-0.159226144	0.12126231	-0.141118489	0.12191982	0.129993508	-0.210569134	-0.105687426	-0.089303507	-0.091832508	-0.185975082	-0.077592736	-0.060992293	-0.19246467	-0.08015754	-0.130954748	-0.103551076	-0.22413644	-0.133794247	-0.135223466	-0.121681703	0.171597838	-0.069192228	-0.031983918	0.006155453	0.038698545	0.290539556	-0.05446563	-0.060981856
Radixbalthica	X3.5	0.096234176	-0.152050603	0.049528762	0.024832828	0.142508517	-0.045789875	-0.094265125	0.07889218	-0.039323608	0.048223792	-0.260327706	0.041592256	-0.097004777	-0.126759659	0.045134007	-0.258824288	-0.12701759	-0.015028581	-0.152841259	-0.218452929	0.003528244	-0.092613064	0.000365819	0.311865374	0.162099861	-0.027464817	0.020203209	0.223740556	0.003438682	0.098157366	-0.067073993	-0.173394359	0.13827175	0.020215712	-0.210951396	0.031476451	0.081322273	0.18616772	0.066671101	0.069146227	0.039209525	0.074131921	-0.006912782	0.002328577	-0.071522834	-0.289416262	0.178599834	0.131970923
Radixbalthica	X3.6	0.090844547	-0.157142916	0.070858608	-0.010713306	0.179622705	-0.012179517	-0.087602997	-0.012533368	-0.346312906	-0.082257462	-0.270952072	-0.115169359	-0.11062912	0.129411727	-0.170188542	-0.187551258	0.144208963	-0.186029288	0.024768731	-0.020522365	0.107511543	-0.169497388	0.041507802	0.168293295	0.065736279	0.21198246	0.055923037	-0.075637769	-0.103922335	0.139140077	-0.098597101	0.015286361	-0.123922003	-0.003234621	0.164812262	0.076455545	0.087548765	-0.002734911	0.036829775	-0.065406923	0.080388312	-0.043242067	-0.05960213	-0.073177311	-0.075326012	-0.080070078	-0.255301945	-0.049129327
Radixbalthica	X3.7	0.083416415	-0.137012298	0.030177909	0.054049399	0.205682294	0.045260934	0.030258333	-0.069897078	-0.491607366	-0.171025799	-0.144309844	-0.252437278	-0.008361242	0.005671777	-0.163288582	-0.008950892	0.178671963	0.221962548	0.099067199	-0.001475901	-0.014070988	0.091708507	-0.051003453	-0.230205582	-0.031732829	-0.04863731	-0.095972746	0.03657013	-0.041950059	-0.122530491	0.053196694	0.033011866	-0.044419222	-0.024656574	0.010013307	0.036999085	-0.163774725	-0.09599666	-0.039513957	0.009559799	-0.087639959	0.031587145	-0.080187536	0.176701768	0.189538997	0.16753622	-0.012853105	0.121613224
Radixbalthica	X3.8	0.083893668	-0.125638483	0.003146379	0.11274851	0.201439726	0.064676269	0.142508336	-0.048640201	-0.194488577	-0.227478321	0.112214924	-0.085869442	0.085310571	-0.13764337	-0.082042915	0.200764771	-0.18957081	0.292917182	0.028737644	-0.053633316	-0.089764805	0.211698863	0.021778595	-0.034146955	-0.100413208	-0.227412249	0.003136171	0.073564211	0.040597499	0.028387063	0.11537133	0.024181177	0.059620402	0.025635775	0.009287818	-0.084165196	0.073281747	0.071109085	-0.100117052	-0.045330877	0.1445339	-0.007565343	0.132403789	-0.022842654	-0.248071589	-0.256069447	0.242599141	-0.067466306
Radixbalthica	X3.9	0.080898716	-0.130770144	0.001858759	0.115089879	0.169016134	0.027770295	0.256895462	-0.035007136	0.082447509	-0.126079139	0.269396966	0.074404991	0.028732713	-0.128615052	-0.169733356	0.034828776	-0.156905778	0.131757376	-0.108995721	-0.156788078	0.019114776	-0.097581836	0.040099888	0.250161955	-0.087296498	0.125825822	0.11198081	-0.041105831	-0.093919338	0.172160271	-0.014773343	-0.078813069	0.182420839	0.135319408	0.157468548	-0.180813617	0.031891108	-0.276858589	0.003910472	0.016227322	-0.16606592	0.003286456	0.043707837	-0.24845067	0.167055916	0.041257201	-0.206043207	0.120764327
Radixbalthica	X4.0	0.076385726	-0.127257449	-0.014837152	0.144738463	0.097124334	-0.00655726	0.420181886	0.000742486	0.189196895	-0.093091802	0.167508979	-0.014777877	-0.129072279	0.173918154	-0.196607078	-0.186088282	0.017439766	-0.093481686	-0.036714511	-0.178468488	0.008981651	-0.146614843	-0.021949639	0.022966716	-0.016860301	0.331596079	0.010761452	-0.14974535	0.086659901	-0.119716174	0.004002589	0.186690315	-0.039446215	-0.077073434	-0.151303085	0.001018012	-0.121542934	0.074831904	-0.073308148	0.079726726	0.078872198	0.071136088	0.051353917	0.31026866	-0.12306012	0.106843015	0.181719123	-0.089504561
Radixbalthica	X4.1	0.074016058	-0.119106213	-0.056268909	0.119593739	0.080258636	-0.019010401	0.246392416	0.080001683	0.078964718	-0.059632602	0.056062746	0.053424097	-0.154476607	0.145047998	0.092424638	0.118328151	0.149040953	-0.012926852	0.04124119	-0.159411241	0.212746212	-0.066732748	-0.014154258	-0.009490452	0.121877789	-0.343710003	-0.007923196	-0.08752189	0.103318249	-0.348387132	-0.117977456	0.146383532	-0.174216172	-0.086592553	-0.042583924	0.116798849	0.099611591	0.052068625	0.273720348	-0.076547943	0.001667765	-0.066352621	-0.213571587	-0.227033474	0.041410381	-0.147238687	-0.050228192	-0.057152597
Radixbalthica	X4.2	0.06948533	-0.114615844	-0.08273303	0.080692381	0.120213392	-0.052793554	0.267607767	0.138821582	0.063416953	0.029600053	-0.007098866	0.083189626	-0.154241502	0.072228456	0.278892353	0.045101012	0.093151386	0.020816121	-0.086029686	0.151541508	0.158533118	-0.012514747	-0.068455974	-0.074646623	-0.05861739	-0.298205611	-0.063193126	0.024019456	-0.172629952	0.244506693	-0.011993771	-0.132744732	-0.000585868	-0.165748954	0.131732077	0.029030172	0.174563236	0.112891752	-0.20280635	0.033463281	0.161904739	0.08740591	-0.012892484	0.027860761	0.070919376	0.080425396	-0.122826632	0.12558155
Radixbalthica	X4.3	0.066423876	-0.122711045	-0.072614126	0.096154214	0.058440417	-0.128135502	0.282903634	0.104202121	-0.007575562	0.15679729	-0.057867781	-0.098471602	-0.140043205	-0.084449162	0.186653944	-0.0386865	0.098444889	-0.043482844	-0.163311246	0.46835057	-0.173528991	0.039684571	0.100053025	-0.025310433	-0.009220312	0.162038469	-0.041962672	0.002794468	-0.203993728	0.16002775	0.104938942	-0.015253211	0.052567799	0.134773912	0.042412241	-0.021996973	-0.179489717	0.122771241	0.017366404	-0.021054609	-0.041042744	-0.188542345	-0.081938317	-0.031728224	-0.013509432	0.003934109	0.119043355	-0.108753623
Radixbalthica	X4.4	0.065524454	-0.124197097	-0.070602377	0.113276359	-0.015441211	-0.103425981	0.191450016	0.002644938	-0.148208307	0.200135225	0.078997422	-0.075147458	-0.016778495	-0.176323703	0.055344995	-0.128187698	-0.000193939	-0.218384283	0.118609564	0.102473847	-0.15576444	-0.063235235	0.054514034	-0.204225956	0.131906466	-0.054618341	-0.198340892	0.263123114	0.253121333	-0.154227754	-0.133629473	-0.017445245	0.05088038	0.149173645	-0.046700449	-0.122802322	0.102709772	-0.085632385	0.105827091	0.075048569	-0.31808446	0.086500654	0.150572789	-0.063829811	-0.08698034	-0.015073509	-0.102115722	0.123042452
Radixbalthica	X4.5	0.065330883	-0.125351822	-0.061294018	0.084128062	-0.087207569	-0.05857325	0.034340416	-0.040755273	-0.179886484	0.178223252	0.086291946	0.140149	0.050481569	0.004112118	-0.046695728	-0.1965053	-0.126091308	-0.254605986	0.145252065	-0.037615994	-0.030226859	0.016967979	-0.285358211	-0.010700307	-0.187290611	-0.035229715	-0.00362296	-0.002266196	0.163630952	-0.046135826	0.168535496	-0.097175969	-0.104912671	0.180606227	-0.071886859	0.054882535	0.215328106	0.061051772	-0.189611529	-0.014587084	0.078638086	0.031936877	0.076468083	0.007974676	0.177127694	0.018598825	0.051089687	-0.270418628
Radixbalthica	X4.6	0.063309327	-0.124623288	-0.05040467	0.06630379	-0.062854061	-0.028099648	-0.043990334	0.045024832	-0.175686496	0.238479707	0.052433322	0.205931713	0.061505145	0.100306042	0.084403618	-0.063798953	-0.17994138	0.085750954	-0.035092389	0.113472582	0.077213818	0.103020634	-0.23749021	0.098662097	-0.082253111	0.078719062	0.179254806	-0.112766976	-0.079941388	-0.123927027	0.311909432	0.211971691	-0.199148246	-0.032511711	0.06585788	0.132534505	-0.015151337	-0.020024671	-0.121585605	0.001076044	-0.018205219	-0.016473695	0.003705334	0.025154628	0.026901905	-0.197552095	-0.061779465	0.347957907
Radixbalthica	X4.7	0.061821395	-0.13254183	-0.018285273	0.02907777	-0.079385277	-0.045193589	-0.080972147	0.037447289	-0.122550068	0.231792679	0.101966082	0.16364158	-0.062204403	-0.002839687	0.211229078	-0.016039102	-0.009005953	0.351358645	0.081494736	-0.072756708	-0.079983606	0.132566741	0.052794054	0.023442356	0.213271346	0.082861072	0.105166673	-0.072757452	-0.043843344	-0.071710921	-0.282589949	0.135262811	-0.011212032	0.042290066	0.123795163	-0.049934002	0.075270865	-0.066986534	0.095911716	0.265371756	-0.004533052	-0.065864544	0.123361766	0.142012357	-0.218594034	0.108498799	-0.15353721	-0.053264601
Radixbalthica	X4.8	0.057961051	-0.14321024	-0.005334341	0.047088849	-0.075906274	-0.026714801	-0.093932627	-0.010611461	-0.073025419	0.067987185	0.146052918	0.09191198	-0.128140702	-0.105177416	0.248125526	0.042948938	0.220919284	0.081896618	0.20960423	-0.216990876	-0.190836568	0.107646503	0.029327779	0.148106844	0.018249415	0.177501571	-0.085948932	-0.111485968	-0.015983199	0.036512228	-0.172099633	0.028250089	0.045369087	0.096379833	-0.038005796	0.18986702	-0.115437179	-0.215480865	-0.118092454	-0.161959303	0.077506506	-0.068058664	-0.187493031	-0.119975222	0.134693484	0.00134522	0.193874029	-0.074971305
Radixbalthica	X4.9	0.055727834	-0.152639993	0.027836663	0.080116315	-0.042972388	0.087838692	-0.061922815	-0.02769947	-0.029692731	-0.052192132	0.02696307	0.06623441	-0.080194716	-0.092048844	0.159880767	0.170486167	0.228420998	-0.066495681	0.19543973	-0.129575543	-0.162650923	-0.005153133	-0.156000355	0.170502859	-0.210360981	0.053505515	0.038258313	0.1623867	0.010995665	0.190813907	0.221144311	0.115055301	0.050469223	-0.131078445	-0.12127401	0.02466018	-0.171100119	0.194176981	0.285686476	-0.035949556	0.00640176	0.067865183	0.219935299	-0.099857478	0.042949422	0.096743886	-0.030462482	-0.019062616
Radixbalthica	X5.0	0.055162427	-0.153103764	0.049240451	0.071793739	-0.068577757	0.134744358	-0.072932355	-0.042598671	-0.012394016	-0.123194144	0.057089316	0.22885039	-0.093937334	-0.219881411	0.016670762	0.142503914	0.017054065	-0.158474502	0.135843594	-0.036807211	0.002323808	-0.094017395	0.165957162	-0.199829427	-0.120308048	0.086941342	0.137075617	0.205913087	-0.096455884	0.04502102	0.064020616	-0.107509586	-0.194244804	-0.278493614	-0.07283796	-0.123113897	0.127135387	0.051513591	0.045502299	0.040269676	0.098848946	-0.086468156	-0.015843397	0.14735354	-0.118817022	0.141473358	-0.174516663	-0.029543384
Radixbalthica	X5.1	0.052893333	-0.161621375	0.079384184	0.053576175	-0.105179208	0.13475733	-0.036249549	-0.11960825	0.052220104	-0.115351593	0.06247925	0.202716139	-0.050951331	-0.232863997	0.006879393	0.014244263	-0.028504178	-0.143637837	0.07600268	-0.004065028	0.20317522	-0.04271486	0.252477541	-0.182500532	0.119647707	0.041269714	0.146822711	-0.002602329	-0.150838404	-0.102752273	-0.03571311	-0.159849555	-0.081069471	0.165988282	0.114257668	-0.018076227	-0.000320882	-0.028219954	-0.193001634	-0.159209508	-0.100557011	-0.11263238	-0.080928619	0.174136883	0.129844732	-0.242104825	0.077069823	0.034018583
Radixbalthica	X5.2	0.048827996	-0.161719604	0.078630846	0.022136299	-0.125409813	0.115309623	-0.050317441	-0.105654466	0.066248856	-0.101006688	-0.048749296	0.192414514	0.047239137	-0.090423693	0.013396689	-0.175293915	0.046306298	0.051420651	0.029576777	0.067959892	0.2669724	-0.03390097	0.076601785	0.000391518	0.073185426	-0.216629303	-0.131484981	-0.058947217	0.106427634	0.138841852	0.104845523	0.277618097	0.23188054	0.233252247	0.128722894	0.06952706	-0.36553392	0.168959798	-0.044116252	0.071377656	-0.056795983	0.114427235	-0.09697235	0.129477972	-0.155660254	0.019541591	-0.117472106	-0.107719948
Radixbalthica	X5.3	0.045537252	-0.160143468	0.084373746	0.003797354	-0.145418768	0.078320425	-0.058187726	0.003299271	0.118987879	-0.17146071	-0.048809486	0.122208475	0.060116237	0.008278548	-0.07324128	-0.39462262	-0.022209515	0.138000461	0.086536322	0.146675625	0.103555247	0.048229935	0.106231201	-0.015229436	-0.150013275	-0.047202983	-0.260954843	-0.032429598	0.127318231	0.107332854	0.082495241	0.181622052	0.071620948	-0.118776715	-0.037067966	0.097050241	0.28075183	-0.139048102	0.126319286	0.021012271	0.010097498	-0.207709118	0.071876772	-0.20269608	0.00768727	0.163365896	0.088888127	0.166104623
Radixbalthica	X5.4	0.042817677	-0.160401914	0.091432426	0.006219297	-0.154686553	0.097053363	-0.067497617	0.011904878	0.068311064	-0.115838311	-0.044476062	-0.028744051	0.007966987	0.104848087	-0.025645166	-0.227284473	0.095066778	0.180849045	0.062511746	0.166998982	-0.133703999	0.033903307	0.034769288	0.011218005	-0.16532382	0.101355273	-0.057385816	0.003171207	-0.211289011	-0.263473903	-0.06645167	-0.222824398	0.033201551	-0.121639195	0.158433935	-0.12370082	0.180661458	0.115360323	0.021819524	0.173014052	-0.039730277	0.184310338	-0.106141115	-0.155500037	0.023597919	-0.056563085	0.127437522	-0.23097752
Radixbalthica	X5.5	0.040981205	-0.159647905	0.086637778	0.024573387	-0.133423847	0.130860443	0.031303895	-0.008016073	0.092820011	-0.036891891	-0.063560321	0.021731978	-0.026908598	0.141227553	0.039203122	0.050680975	-0.035283065	0.093756527	-0.00040384	0.099257464	0.085389137	0.08794732	-0.19620461	0.045199309	-0.048470173	0.088304007	0.175490779	0.07413703	0.166591113	-0.189047435	-0.084976724	-0.30735702	0.060190437	-0.025792345	0.1349091	-0.043368111	-0.222747558	0.071563727	0.043056907	0.161336574	-0.0490212	0.233851119	-0.027801769	0.042588873	0.113279224	0.020297701	0.115513076	0.06981031
Radixbalthica	X5.6	0.039831606	-0.161909794	0.078399289	0.023256021	-0.125753557	0.164356175	0.084474138	0.003367508	0.09272683	0.005414144	-0.15907864	-0.048887487	-0.046297228	0.174451742	0.010887912	0.193312781	-0.052401916	0.016125955	0.033511082	0.074487072	0.028855045	-0.001169246	-0.235305691	-0.049116961	-0.0083925	0.087222032	-0.060218697	0.089176522	0.355496966	0.152571913	-0.008996036	-0.272502759	-0.001171369	0.130247407	0.006267792	0.023576824	-0.130262249	-0.273847709	0.059307347	-0.067333949	0.128374329	-0.148693317	-0.209039127	-0.061599652	-0.094002127	-0.062131352	-0.14288582	0.072601901
Radixbalthica	X5.7	0.038205097	-0.158970656	0.084968587	0.019919792	-0.105903251	0.231371111	0.041468968	-0.069161356	0.035601807	0.100926865	-0.183615247	-0.100307111	-0.07106425	0.202051625	-0.009641007	0.170181683	-0.152283412	0.116984716	0.025452186	-0.025396161	0.016250708	0.025523288	-0.056073935	-0.090920112	0.299876286	0.120084151	0.021913325	-0.050911954	0.040844251	0.241321808	0.038492246	0.050047555	-0.104882185	-0.099396442	-0.127426795	-0.053075904	0.235075802	0.043823229	-0.109137667	-0.139213909	-0.278114735	-0.128363788	0.063804124	-0.013436915	-0.17401474	0.066828066	0.188613317	-0.041221054
Radixbalthica	X5.8	0.035435031	-0.16469734	0.08398519	0.002952914	-0.166111529	0.171914083	0.007668101	-0.032922987	0.049854712	0.161673155	-0.066695549	-0.145154854	0.008832625	-0.010115791	-0.02197872	0.0983721	-0.112966728	0.110066334	-0.163054362	-0.034944316	-0.119370496	-0.159582318	0.059405473	-0.016976211	0.16516165	-0.021904998	-0.003022372	0.046581499	-0.083772726	-0.03577101	-0.022384645	0.262664525	0.09789725	-0.206645776	-0.073205915	-0.041796299	-0.022855183	0.170666177	-0.010589294	-0.054235741	-0.077038641	0.043624595	0.073351423	0.012064521	0.54246632	-0.059843975	-0.094581154	0.014807212
Radixbalthica	X5.9	0.031305854	-0.161553951	0.082497679	-0.00237383	-0.200433223	0.146972286	-0.020805893	-0.033844249	-0.017766745	0.091413897	0.073817447	-0.09043187	-0.010029171	0.043349175	-0.135558833	0.098479772	0.008161981	-0.129173153	-0.270893566	0.073004047	-0.291592243	-0.090359806	0.110917301	0.034750227	-0.110654019	-0.102881728	-0.152730869	0.072210558	0.017771251	-0.167208668	0.008173529	0.107458481	0.172806671	-0.08302623	-0.064748974	0.063697459	-0.019118032	-0.198235178	-0.070515245	0.05246756	0.306730071	-0.059401903	-0.029774691	0.09918144	-0.126444818	-0.225143528	-0.215551035	-0.036113793
Radixbalthica	X6.0	0.029537688	-0.154071788	0.078306344	-0.008084465	-0.176736187	0.200020869	-0.07979241	-0.049293596	-0.092589375	0.081925598	0.060609944	-0.055485077	-0.095332045	0.111283981	-0.097986578	0.127938281	0.123053656	-0.168242016	-0.297704793	-0.054256112	0.01478463	-0.00166438	0.059499438	0.160155182	-0.021691359	-0.26398406	-0.017180072	-0.150114079	-0.22275628	-0.057250725	0.046536459	-0.075182589	-0.1739371	0.396449717	0.015252137	-0.026580353	0.060072227	-0.025164103	0.078740096	-0.06139722	-0.028018086	0.13341627	0.218480082	-0.041895559	-0.131587957	0.301412132	0.146003254	0.059398325
Physellaacuta	X0.1	0.155642253	0.279334802	-0.238757195	0.151961859	-0.138123143	0.212804603	-0.026338635	0.00751723	-0.046935587	0.11980345	-0.006553289	0.030644999	-0.039926041	0.026119747	-0.064724652	0.181900656	-0.09992844	0.064397221	-0.301557634	0.107487312	-0.113931744	0.025265499	-0.448705516	0.262695357	0.086138894	-0.235324157	0.28874806	-0.192624729	-0.018843463	-0.121696014	0.030082302	0.211818379	-0.150537731	-0.019862959	-0.098386909	0.005234593	0.012264322	0.014216077	0.006114742	0.020818422	0.011928935	0.034549409	0.036167752	-0.047882038	-0.032192808	-0.008642858	-0.007423172	-0.001469467
Physellaacuta	X0.2	0.155556714	0.281409378	-0.227709829	0.102172849	-0.174035089	0.220165874	-0.026790989	-0.094925018	-0.008670585	-0.073379126	-0.109292834	-0.238002623	-0.028927217	0.114533787	0.104725326	-0.00834008	-0.0646126	0.014274074	0.062160017	0.211714994	0.161109613	-0.055206248	0.000362755	-0.084114687	-0.011288436	-0.019752985	-0.108003298	0.040543657	-0.051718905	0.08601278	-0.186445946	-0.107740027	0.159940911	0.04630409	0.175121672	-0.007822371	0.09815763	-0.018943784	-0.147759127	-0.060938372	-0.085980255	-0.10800141	-0.035112396	0.190824121	0.063738359	-0.00135579	0.000513268	-0.032190015
Physellaacuta	X0.3	0.159345754	0.283641306	-0.213754289	0.100499334	-0.176406364	0.199583691	-0.018135431	-0.093793724	-0.012361658	-0.077157462	-0.098453454	-0.197242335	-0.003581136	0.082554974	0.093223484	-0.066013909	-0.007990899	-0.033513168	0.147964697	0.063539857	0.106449819	-0.02433351	0.187577721	-0.112289959	-0.065107703	0.090904422	-0.124405282	0.077014941	0.002530687	0.050761738	-0.03180077	-0.091034562	0.057275656	0.00122161	0.04290767	-0.008886165	-0.029758048	-0.006814069	0.047203263	0.002559716	0.007111359	-0.008810543	-0.02616294	-0.015571746	0.007910797	-0.028461342	-0.010416106	0.025232034
Physellaacuta	X0.4	0.166252904	0.27675776	-0.17463641	0.115486762	-0.151655526	0.111675091	0.000394045	-0.00591391	-0.032758713	0.02108135	-0.009727002	0.077826413	0.053483075	-0.049113717	-0.02172529	-0.075270905	0.097358219	-0.096110358	0.105245663	-0.278432923	-0.098814011	0.014607441	0.322646698	-0.003485212	-0.111057311	0.182524514	0.065876441	0.067910636	0.126341113	-0.065462981	0.270672656	0.026237664	-0.172185961	-0.040215037	-0.23286886	0.005984312	-0.162671893	-0.012261888	0.248456372	0.103435607	0.128811664	0.161984793	0.042389369	-0.27302661	-0.072664892	0.07736618	0.019944404	0.014911399
Physellaacuta	X0.5	0.174143347	0.233177554	-0.082201597	0.089259655	-0.086311265	-0.10394385	0.029878125	0.183050084	-0.001101668	0.154119524	0.10853929	0.433296834	0.101220673	-0.187482956	-0.127454222	-0.015770232	0.152987805	-0.065605125	-0.090521689	-0.363704244	-0.060171615	-0.094846493	0.117756221	0.072803314	0.023470567	0.070907517	0.072355905	0.029090927	0.037772691	0.024076665	-0.002890882	-0.102104812	0.135529366	0.043023096	0.159376073	0.00747038	0.134122399	-0.006962375	-0.299658884	-0.118624179	-0.131419634	-0.160394945	-0.043697966	0.324964551	0.078967695	-0.047506095	-0.017900511	-0.014828885
Physellaacuta	X0.6	0.178486595	0.178263109	-0.037376668	-0.009567477	-0.042219503	-0.233159139	0.057087815	0.244840663	0.10019302	0.111736901	0.0609459	0.249284782	0.028166215	-0.111106685	-0.019840647	-0.014827252	0.030401628	0.055790238	-0.053553628	0.073269583	0.240166433	-0.028956036	-0.185179179	-0.160865885	0.168441798	-0.084042124	-0.32281668	-0.038234136	-0.23503387	0.203751412	-0.235359346	-0.084633215	0.148502281	0.018316396	0.009186786	0.012672379	-0.039110318	0.131911322	0.147627531	0.047543992	0.185583427	0.15194693	0.028245732	-0.373252131	-0.103880759	-0.011509963	0.021388888	0.020874318
Physellaacuta	X0.7	0.191873822	0.144641752	-0.011418299	-0.092893479	-0.015474648	-0.265436371	0.083087821	0.183656135	0.143734942	0.031010063	0.017045452	0.031133282	-0.048358527	-0.017357165	0.037883726	-0.076210648	-0.053174191	0.115041982	0.168709394	0.158535812	0.057261287	0.199702324	-0.136819917	-0.222288002	-0.03825741	-0.008996114	-0.23048773	-0.023767353	0.096547899	-0.066825955	0.134935211	0.201952356	-0.263475194	-0.146315573	-0.31149316	-0.099394174	-0.072250675	-0.127608648	0.119501241	0.064644728	-0.221615604	-0.100319166	0.016479838	0.378167351	0.159440084	0.008079385	-0.02453756	-0.053885144
Physellaacuta	X0.8	0.191187866	0.095325718	-0.012025495	-0.157073509	-0.008964251	-0.284770199	0.072190387	0.145436917	0.137126588	-0.036782807	0.009502054	-0.011432438	-0.037753725	0.042114871	0.061398637	-0.039032721	-0.138775819	0.098392411	0.163283452	0.234427472	-0.087273499	0.035287915	-0.056982076	-0.084948842	-0.19142789	0.044039482	0.274299865	0.122557798	0.338647174	-0.185670616	0.068963112	-0.031636367	-0.024039795	0.083005035	0.232063711	-0.051783229	0.139123856	-0.063122401	-0.250908598	-0.20415328	0.128235457	-0.035357925	-0.002975777	-0.26232808	-0.214510579	0.065407197	0.083289509	0.121215773
Physellaacuta	X0.9	0.192637166	0.07069229	-0.010965469	-0.207350168	0.003312145	-0.250561851	0.023003771	0.10322815	0.057371256	-0.054040604	0.002367914	-0.052561922	-0.008393715	0.119703329	0.058126997	-0.029489078	-0.124336059	-0.032804978	0.019708304	0.144076397	-0.199538937	0.048006512	0.170425229	0.156025626	0.043916683	-0.050037503	0.364101286	0.070568495	-0.157610242	0.055601816	0.027176703	-0.095082418	0.168524509	0.085953458	0.174148576	0.157472962	-0.119689035	0.203506675	0.233819382	0.231096929	0.061252253	0.195019344	-0.023733734	0.154486684	0.233767616	-0.121646206	-0.142979739	-0.184523293
Physellaacuta	X1.0	0.189738797	0.054101629	-0.024733081	-0.229971035	0.021570195	-0.206795178	-0.033441568	0.041911743	-0.042760697	-0.075197024	0.001838492	-0.15876569	-0.008321754	0.181509429	0.036950602	0.0093692	-0.066552112	-0.160942866	-0.094483122	-0.045519994	-0.134522188	0.023426686	0.248593724	0.279129784	0.173563251	-0.015985287	-0.044541098	-0.090888501	-0.353298546	0.079876955	-0.04044381	0.05847336	0.011923961	-0.108072833	-0.155622709	0.026465762	-0.036409607	-0.10972883	-0.064839938	-0.011964737	-0.288238212	-0.267560074	-0.03644921	-0.096571806	-0.202295497	0.157015333	0.187594678	0.197860692
Physellaacuta	X1.1	0.18585771	0.042995981	-0.044096382	-0.213736646	0.063411171	-0.170376833	-0.046429309	-0.046126161	-0.117728924	-0.124163766	0.01020987	-0.257846103	0.023988104	0.128742848	-0.036869935	0.007432216	0.096056565	-0.164780115	-0.130048575	-0.19611749	-0.014066444	-0.016086794	-0.036939055	0.154697641	0.057849324	0.078103021	-0.335042442	-0.114061735	0.027872171	-0.142192053	0.003324675	0.117456647	-0.147655592	0.028080757	0.006121442	-0.0126609	0.145189186	-0.060095337	-0.17163456	-0.309875985	0.35869193	0.172994126	0.107032356	-0.009886815	0.103648369	-0.167803961	-0.180837548	-0.134470199
Physellaacuta	X1.2	0.166894738	0.01575816	-0.057428178	-0.146025501	0.120684489	-0.180033779	-0.0012661	-0.098810548	-0.147927924	-0.094774304	-0.004628859	-0.22598711	0.080546566	-0.058808385	-0.092866466	0.069701484	0.182631578	-0.003835652	-0.180198632	-0.195482077	0.110432563	-0.255165226	-0.241548673	-0.013191395	-0.081125228	0.129578359	0.03726528	-0.039670459	0.305641711	-0.08839254	-0.192100838	-0.165417506	0.013037265	0.016683218	0.133358846	-0.214914287	0.0236043	-0.019663994	0.285211803	0.340012936	-0.181790341	-0.060638381	-0.059149082	0.016418447	0.011381708	0.170531977	0.016892059	-0.018758897
Physellaacuta	X1.3	0.180804544	0.069957975	0.007450992	0.002241217	0.208441067	-0.077651691	0.077884446	-0.23454732	-0.147804358	-0.115742581	-0.023657337	-0.21555188	0.057359357	-0.13710317	-0.180700893	-0.105780432	0.212628268	0.121297069	0.127459176	-0.122331183	-0.059297711	0.036159048	-0.156229266	-0.22233537	-0.045606094	-0.217035224	0.094959625	-0.025667312	-0.032184104	0.200391338	0.166628119	0.087505074	0.105871099	0.081830284	-0.150923909	0.167744839	-0.187841211	0.30070021	-0.263915501	-0.002322903	-0.033632246	0.100674885	-0.097344593	0.046929396	-0.055401366	-0.186518177	0.19516034	0.137953769
Physellaacuta	X1.4	0.167150236	0.06795597	0.088117366	0.16276031	0.226515012	-0.080307345	0.065590385	-0.225792727	-0.098072046	-0.08421324	-0.073432884	-0.006342526	0.052927302	-0.250781799	-0.052030443	-0.040451143	0.07694167	0.251961272	0.079185414	0.044760817	-0.056342088	-0.053339729	0.060707341	-0.071067573	0.019012857	-0.087442908	0.216358801	0.039195803	-0.209442681	0.057397575	-0.098104475	-0.026194149	0.008504019	-0.087214697	-0.046170733	0.047122241	0.060217574	-0.320428773	0.13188074	-0.190254286	0.03930988	-0.221525212	0.204540697	-0.115447555	-0.016675159	0.162900726	-0.325382757	-0.135001786
Physellaacuta	X1.5	0.163125663	0.070290826	0.201027116	0.251578941	0.153478714	-0.076350431	-0.045279959	-0.186970274	-0.04325558	-0.046169927	-0.108906131	0.078403458	-0.017942352	-0.235786224	0.124026945	-0.008337823	0.009905967	0.14903325	-0.086164206	0.150719855	-0.020451968	0.067199697	0.129396102	0.11175859	0.024137326	0.180323464	-0.051551691	-0.000327118	-0.184145192	-0.183280171	-0.086205471	0.051526677	-0.204764554	-0.032159178	0.152394117	0.022671347	0.205214893	-0.068101255	0.084566156	0.003978057	0.06703742	0.191485456	-0.077108088	0.094074362	0.134498984	-0.080620023	0.262855718	0.107410897
Physellaacuta	X1.6	0.162822537	0.05760012	0.28625768	0.235011616	0.032187379	-0.08383637	-0.128483877	-0.145112662	0.029790651	0.008282064	-0.07628332	0.034133273	-0.129599904	-0.132699568	0.198553463	0.074392674	0.005808373	-0.07478211	-0.176538617	0.144195371	-0.001723862	0.11984484	0.04772254	0.145880993	-0.027407338	0.161565757	-0.176717369	-0.010424569	0.108984426	-0.088156415	0.071372001	0.02454299	0.022125256	0.04320579	0.052319564	-0.069497592	-0.127871493	0.2621032	-0.164565471	0.201332765	-0.103007457	-0.016182677	-0.131480844	-0.033931563	-0.203623368	-0.019268459	-0.021129132	-0.065029116
Physellaacuta	X1.7	0.165190166	0.031731436	0.324116834	0.130910162	-0.088329666	-0.075084973	-0.09310025	-0.131818859	0.078549745	0.056879347	-0.008461363	-0.011663141	-0.193157741	0.009702716	0.128765093	0.157966495	-0.035395089	-0.254698388	-0.095444357	-0.012961192	0.033846518	0.023517951	-0.039657787	0.021371618	-0.022985185	-0.12437202	-0.03227292	0.032556569	0.253598044	0.142741757	0.08751356	-0.019274329	0.263412436	0.081254919	-0.151350532	0.042605338	-0.211489647	-0.042067541	-0.00332771	-0.120687267	0.004558632	-0.130643775	0.20761451	-0.055166163	0.118048566	0.051817269	-0.247237393	-0.008887016
Physellaacuta	X1.8	0.16797406	-0.00118928	0.312771406	-0.016453754	-0.157812339	-0.000277832	0.005744052	-0.122924212	0.045505589	0.072150809	-0.043100269	0.0255354	-0.144724658	0.083538257	-0.006089472	0.112464726	-0.156937625	-0.247712509	0.072128168	-0.177369005	0.079543042	-0.146502179	-0.037356508	-0.125699629	0.013797937	-0.223434158	0.151474956	0.016793881	0.075687983	0.157881074	-0.088238882	-0.071047136	-0.061196768	-0.032968895	-0.068951567	0.045256374	0.203262106	-0.227872921	0.190159476	-0.100146062	0.073056525	0.114957525	-0.100055344	0.083435182	0.056962672	-0.044646873	0.380124114	0.064882076
Physellaacuta	X1.9	0.175214659	-0.019421195	0.262090093	-0.140953387	-0.139935982	0.133588477	0.003002751	-0.112094496	-0.030883438	0.067319487	-0.156741774	0.102535068	-0.052225483	0.108782432	-0.099667525	-0.108779733	-0.183675912	-0.062246982	0.204777546	-0.182911386	0.008447887	-0.107768462	-0.058305211	-0.149375099	0.002613851	-0.080952455	0.028220551	-0.017203472	-0.207027819	-0.067467385	-0.040070929	0.030194429	-0.277211566	-0.143706312	0.113123944	-0.065244374	0.139332291	0.203973116	-0.128453339	0.19768871	0.037052849	0.04635244	-0.123373278	0.029519705	-0.195977279	0.03235679	-0.275028182	-0.086044167
Physellaacuta	X2.0	0.166850585	-0.057121969	0.156350958	-0.219276014	-0.082503837	0.165741589	-0.091366818	-0.090939648	-0.049084948	0.098826611	-0.19233567	0.170365599	0.034124604	0.12143372	-0.082661368	-0.212595451	-0.118334423	0.159988344	0.035233428	-0.064652266	0.0423639	-0.084410908	-0.152771172	-0.005271244	-0.067858358	0.224544396	-0.013498465	-0.037321885	-0.143187884	-0.217195276	0.016988655	0.030452181	0.086043835	0.085278266	0.048032744	-0.058159644	-0.222992386	0.049581262	-0.067811587	-0.025280579	-0.145859196	-0.170801877	0.233396543	-0.148080872	0.191200039	-0.023285223	-0.028610029	0.071530877
Physellaacuta	X2.1	0.163009576	-0.071760789	0.048841774	-0.245300769	-0.016121527	0.168708612	-0.133536533	-0.103218839	-0.0364196	0.046539001	-0.086023252	0.163243185	0.096448612	0.107399916	-0.021589548	-0.187622336	-0.010226151	0.254740767	-0.130527469	0.036770339	0.0764284	0.142082785	-0.107468543	0.113706505	0.013473316	0.204622611	-0.03489293	-0.012833851	0.094507749	0.065152026	0.114520871	-0.065941778	0.250024825	0.121904892	-0.101607925	0.16982087	-0.031679501	-0.184463608	0.141695157	-0.157280245	0.036120472	0.158099959	-0.084947584	0.098273517	-0.020976714	0.039354914	0.214502975	-0.00651236
Physellaacuta	X2.2	0.158681976	-0.079660464	-0.040658131	-0.240570566	0.042951201	0.166052833	-0.137994153	-0.090904648	-0.025365764	-0.05528622	0.038734931	0.147452308	0.075094485	0.008972776	0.047810751	-0.012953133	0.043578296	0.196607025	-0.155523979	0.078738546	0.064083373	0.183452127	0.120106021	0.088451151	0.117805179	-0.087156851	-0.009150022	0.145545244	0.259389695	0.292136096	0.019860599	-0.062391309	-0.040470367	-0.220135067	-0.113111166	-0.01981227	0.229177121	0.01395674	-0.008130288	0.137087888	0.121220792	-0.078380219	-0.148915015	0.044393017	-0.216315693	-0.072282148	-0.220850213	-0.026478071
Physellaacuta	X2.3	0.154615197	-0.083487297	-0.09625003	-0.216387311	0.080684149	0.167777128	-0.142948202	-0.075687949	-0.025220135	-0.066327559	0.111920641	0.154377786	-0.022767079	-0.073268235	0.074990532	0.135906296	0.067609596	0.044091683	-0.062968787	0.065697682	-0.032783713	0.028850654	0.238442792	-0.096880516	0.054086926	-0.294329025	-0.035778273	0.128007136	0.097950597	0.075809559	-0.077156092	0.109722326	-0.17645344	-0.019791382	0.093269834	-0.217237926	-0.010597296	0.212795716	-0.113073479	-0.014762516	-0.026324487	-0.037596125	0.242424958	-0.108918732	0.352765411	0.145160508	0.202497444	-0.014993395
Physellaacuta	X2.4	0.134966543	-0.113535827	-0.138940321	-0.195018785	0.08733455	0.105523352	-0.12378624	-0.025778003	0.00187262	-0.003321857	0.135162433	0.154135473	-0.084969994	-0.108024303	0.116593642	0.240240895	0.055326136	-0.066698997	-0.079406002	0.141797662	0.026711838	-0.305359368	0.156657585	-0.221846986	-0.08200588	-0.03278661	0.049777022	-0.038781529	-0.082892962	-0.192443479	-0.112859412	0.05694611	-0.09239243	0.211937092	-0.030051472	-0.007676691	-0.266392556	-0.140044432	0.085585247	-0.109264378	-0.133522487	0.07808878	-0.087978772	0.036553969	-0.247880305	-0.305339379	-0.083880717	0.090732839
Physellaacuta	X2.5	0.151518434	-0.063323256	-0.104482058	-0.107391871	0.157263355	0.167061138	-0.038852842	-0.076846525	-0.013405466	0.06975068	0.250837809	0.079481944	-0.124169743	-0.070517523	0.015773036	0.094220282	0.105322228	-0.243715746	0.137731748	0.088747895	-0.109233507	0.095005773	-0.087855722	-0.149606772	-0.11337904	-0.02188724	-0.140945076	-0.176044384	-0.131705709	-0.198137726	0.175522325	0.043427984	0.203661861	-0.002179427	0.127416745	0.253736101	0.089577061	-0.084377494	0.009381812	0.079466481	0.083438224	0.062102327	-0.079955102	0.098149238	0.010834099	0.343530292	-0.009246583	-0.171162701
Physellaacuta	X2.6	0.136848428	-0.068364729	-0.095697205	-0.015593951	0.213198369	0.104278111	0.07834064	-0.0770617	0.015362301	0.120274671	0.254210768	0.01479224	-0.066073318	-0.042913642	0.005500979	0.086396923	-0.028631864	-0.214046865	0.195750981	0.102595217	0.06475101	0.047916291	-0.172952442	0.106748553	-0.090229522	0.273965445	0.077333855	-0.04900812	-0.075884746	0.061077605	0.077545828	-0.228552911	0.063220595	-0.308265365	-0.10917634	-0.017703947	0.150896208	0.007294799	-0.055166446	0.096347935	0.025323203	-0.132802637	-0.01357106	-0.119661531	0.070803498	-0.173210824	-0.033840522	0.190560303
Physellaacuta	X2.7	0.131277566	-0.059691346	-0.062037104	0.077629109	0.247851297	0.070869425	0.16445664	-0.056495926	-0.020516872	0.115975709	0.194414863	-0.003225538	0.026864589	0.018862621	-0.050218883	0.050110491	-0.218143542	-0.07123147	0.222446151	-0.014675392	0.183635156	0.034039002	-0.060776763	0.27062409	0.027304405	0.158610573	0.048784019	0.143608476	-0.013204148	0.156042346	-0.061102187	-0.0794419	-0.15283434	0.157432948	-0.065702648	-0.228674295	-0.070377478	0.173419467	0.029920389	-0.173107611	-0.080746065	0.087612638	0.153048939	0.02297523	0.029099081	-0.046097103	0.085802595	-0.106355875
Physellaacuta	X2.8	0.127406433	-0.053034668	-0.013616771	0.14478079	0.237918092	0.058500723	0.161487218	0.070256695	-0.119443884	0.068643221	0.114227073	-0.016922011	0.094415962	0.075979431	-0.097759277	-0.020681194	-0.330867426	0.027548938	0.031188706	-0.087387872	0.210595644	-0.014526708	0.105356296	0.106302918	0.051849286	-0.080505194	-0.074887268	0.154888226	0.097099181	-0.019235696	-0.075660048	0.257437975	-0.002196236	0.288172075	0.050492956	0.079107142	-0.128238045	-0.069597955	0.022466317	0.044954029	0.081597235	-0.00451837	-0.147407862	0.146568898	-0.140473744	0.186962216	-0.091168877	-0.020879975
Physellaacuta	X2.9	0.124298379	-0.0501441	0.048983998	0.180199936	0.190782502	0.068640298	0.051571227	0.227287192	-0.195524475	-0.001413925	0.079927535	-0.061873667	0.074094951	0.116789608	-0.052199231	-0.067593842	-0.296366861	0.060511514	-0.186487585	-0.049335044	0.074003669	-0.062879015	0.170373458	-0.176270376	-0.00616072	-0.102846977	-0.048629696	-0.046485115	0.120510803	-0.150754086	0.045921595	0.128951308	0.185620167	-0.211387754	0.015754031	0.143971644	0.036170567	-0.101098988	-0.097671121	0.197286372	0.027694286	-0.070184179	-0.029642976	-0.165695334	0.143047608	-0.113540825	0.023261506	0.097293021
Physellaacuta	X3.0	0.121808358	-0.05422169	0.104840336	0.183086819	0.109746481	0.078757367	-0.106645743	0.29517704	-0.183815627	-0.032219611	0.100995824	-0.079418727	-0.017636041	0.154423451	0.082097764	-0.035867815	-0.10552841	0.137951363	-0.13244489	-0.001022924	-0.135289554	-0.123223011	0.061112001	-0.193292218	-0.026760802	0.024968761	0.025238931	-0.226148393	0.006746921	-0.000291398	0.11403867	-0.260522295	0.043743154	-0.17588071	-0.065344226	-0.150490445	0.074415542	0.137419723	0.058169735	-0.162976063	-0.120361867	0.141329521	0.125502559	0.039572827	-0.009827271	-0.082402174	0.04896549	-0.105841809
Physellaacuta	X3.1	0.127053947	-0.051489662	0.137980068	0.164889218	0.017124348	0.09378139	-0.192235084	0.246654315	-0.103873918	-0.000668653	0.152463843	-0.059816914	-0.064924795	0.212238739	0.115879011	0.019994694	0.19236617	0.18064193	0.150587016	-0.031997011	-0.269667539	-0.020684158	-0.100982597	-0.003632243	0.024796157	0.020718133	-0.054561314	-0.077451721	-0.06073145	0.191379865	0.045216519	-0.144321955	-0.153692986	0.246160329	0.055186365	-0.108410198	-0.025743354	0.019425688	0.079464538	-0.071762871	0.095074286	-0.065210665	-0.043781616	0.11310446	-0.122692979	0.153566466	-0.073608147	0.058026159
Physellaacuta	X3.2	0.118694691	-0.079111696	0.132431234	0.117572276	-0.073753721	0.047973308	-0.127468422	0.155886027	0.011052717	0.055590075	0.135410519	-0.051341406	0.063919021	0.210303946	0.050618423	0.079725947	0.345275536	0.084215497	0.191893162	0.034603605	-0.0673877	-0.120268619	-0.111142676	0.080955387	0.072440567	0.113137143	0.028112658	0.240662913	0.001880623	0.060975334	-0.157417456	0.212730589	-0.085345118	0.027485181	0.002307543	0.166137187	-0.057228728	-0.176487774	-0.138101497	0.211615026	0.046686815	-0.088567015	-0.116918227	-0.160604964	0.155531041	-0.063742855	0.077998968	-0.014568489
Physellaacuta	X3.3	0.117476046	-0.092608786	0.145683656	0.075884139	-0.123445065	0.043992065	0.040912724	0.049878106	0.066403037	0.050999198	0.087565407	-0.074878611	0.293774656	0.124282521	-0.047186074	0.0313892	0.304123349	-0.08532574	0.053289426	0.130584314	0.137267753	-0.039812518	0.017630739	0.040729844	0.076660433	-0.008059121	0.100711911	0.227962116	0.002919663	-0.227815109	-0.082764644	0.193556577	0.151097806	-0.238776221	-0.058210867	0.028439185	0.064870976	0.093682505	0.037166342	-0.087277006	-0.133567915	0.189891114	0.152866243	0.080937762	-0.040621438	-0.029053727	-0.043564731	0.011666121
Physellaacuta	X3.4	0.116723293	-0.105116208	0.146271877	0.028918717	-0.158758267	0.053178434	0.168166185	0.032379099	0.052095427	-0.032166859	0.039448878	-0.066500202	0.393210768	0.00241924	-0.073169096	0.041689401	0.161052795	-0.091002127	-0.08123791	0.144215163	0.215124968	0.101441231	0.083393039	0.014828921	-0.027655614	-0.174181877	0.054249195	-0.074745608	-0.106971915	-0.200943877	0.172932062	-0.157104537	0.021087635	0.036114561	-0.015919647	-0.155899269	-0.004352402	0.119003292	0.106190837	-0.155663792	0.05431407	-0.097326907	-0.063109118	0.058986904	-0.146328919	0.040649867	-0.001937905	-0.01477471
Physellaacuta	X3.5	0.115783663	-0.115737603	0.109256165	-0.021600393	-0.174972002	0.093907394	0.18347276	0.108597096	-0.01384781	-0.136079454	-0.026678501	-0.037902743	0.235330684	-0.129936366	-0.084567713	0.163242531	0.005703832	-0.014687783	0.000632012	0.036136	0.097571461	0.211091581	0.045982198	0.058122627	-0.134950199	-0.06995244	-0.032580884	-0.289302507	-0.043127749	0.120306033	0.140421247	-0.1417161	-0.18031522	0.189100404	0.165622209	-0.013228843	-0.084023557	-0.181655165	-0.092135093	0.174592493	0.046444968	-0.107064984	-0.04692874	-0.130448146	0.209162017	0.039458035	0.070226527	0.017612895
Physellaacuta	X3.6	0.098001576	-0.152618816	0.033269616	-0.080892601	-0.170027969	0.079958645	0.131234127	0.235162927	-0.037275744	-0.167606314	-0.164602923	-0.063368056	0.001688159	-0.257617574	-0.01662485	0.279458362	-0.087176632	0.0657112	0.023088709	0.036317928	0.038194193	-0.11042717	0.045664896	0.041566831	-0.148360197	0.268705155	0.054990734	-0.14920358	0.050795346	0.231438956	-0.14020922	0.083979381	-0.049420101	-0.027686602	-0.159275158	0.248245251	0.013753352	-0.012424078	-0.145978664	-0.018540161	-0.079472374	0.134222309	0.076631052	0.07247434	-0.064549893	-0.097349119	-0.121359386	-0.046428709
Physellaacuta	X3.7	0.117298601	-0.110277254	0.028823678	-0.065547531	-0.062236639	0.20157237	0.108661289	0.237664349	-0.055543094	-0.0466367	-0.172957632	-0.110691524	-0.156296582	-0.30087547	-0.108661098	0.053669098	-0.017783441	-0.014538786	0.140321126	-0.072992183	-0.275829073	0.121187179	-0.028683285	0.112092679	-0.019557902	-0.017453171	-0.152748439	0.097633771	0.078062672	-0.035605112	-0.136342602	0.199837059	0.222981538	-0.058104956	0.113922237	-0.041554566	0.116831272	0.176392504	0.24434358	-0.068578236	-0.023464288	0.004898804	0.124991219	-0.002687071	-0.029081564	0.082609526	0.035918389	0.112264696
Physellaacuta	X3.8	0.103062899	-0.123892664	-0.021575237	-0.055757935	0.037342261	0.146735588	0.099366195	0.208650292	0.065356155	0.173957247	-0.194655719	-0.189608315	-0.177523127	-0.270566372	-0.015187654	-0.157992879	0.045412499	-0.043413382	-0.085619047	0.031928366	-0.111763806	-0.121298772	-0.030881757	0.063647287	0.089325467	-0.099502084	-0.035017949	0.272003	-0.063050606	-0.151475626	0.056804843	-0.163773254	0.036668045	0.011534508	-0.181722309	-0.151571227	-0.068418465	-0.04887572	-0.045626083	-0.057525323	0.134240958	-0.185259761	-0.288381356	-0.017200465	-0.016666415	-0.054263069	0.136164865	-0.178771606
Physellaacuta	X3.9	0.095738538	-0.122701398	-0.05838724	-0.012170357	0.099306379	0.093038691	0.090554624	0.107497778	0.196172143	0.276132293	-0.11407025	-0.204460417	-0.106687702	-0.098405753	0.146469931	-0.24982284	0.121908534	-0.070896594	-0.202344981	-0.040371031	0.099019127	0.016750079	0.001172336	-0.038483847	0.147389733	-0.04868592	0.073064849	0.072346661	-0.033353206	0.042359226	0.092547846	-0.178234509	-0.17829738	0.054011144	0.085499711	0.06702306	-0.068322799	-0.178327353	-0.146480444	0.127284631	-0.025311007	0.210701329	0.188301458	0.043554145	0.102732638	0.006680119	-0.168327798	0.16348038
Physellaacuta	X4.0	0.089517248	-0.120038631	-0.089815297	0.038057594	0.1156322	0.04655954	0.076864326	0.011258048	0.287577321	0.176779437	-0.081587117	-0.100922277	-0.022399389	0.059629244	0.261374312	-0.116056099	0.121151846	0.002259409	-0.077042336	-0.201689751	0.139804728	0.11404496	0.034676881	-0.092282054	0.023450101	0.073816685	0.137315245	-0.249301417	0.059506824	0.14007951	-0.040667556	0.206226227	-0.077889372	-0.054901789	0.222820951	0.156954066	0.062695537	0.095369231	0.070294402	-0.099097961	-0.155480401	-0.012656656	0.076764326	-0.046619683	-0.156372527	0.088980471	0.077655742	-0.049695035
Physellaacuta	X4.1	0.085274411	-0.116386928	-0.115373661	0.077462864	0.122311892	-0.0027431	0.07910042	-0.048668465	0.305585913	0.014949476	-0.170262201	0.0559688	0.038796519	0.145561053	0.222591753	0.096297968	0.05525894	0.126474005	0.097343684	-0.215560896	-0.012938692	0.021475806	0.049582378	0.031112289	-0.134429076	-0.035287851	0.04615151	-0.244840411	-0.012083002	-0.035310347	-0.096261131	0.190170018	0.174781901	-0.010834307	-0.064359233	-0.187377526	0.011244447	0.090106825	0.09314698	-0.055262073	0.163448044	-0.208055072	-0.197990002	-0.034159643	0.084318431	-0.140382534	0.001138424	-0.097251756
Physellaacuta	X4.2	0.082741957	-0.114407166	-0.132284286	0.106515795	0.129603224	-0.032411183	0.08572545	-0.056993536	0.255189125	-0.102805368	-0.241166258	0.137959043	0.113596793	0.185646461	0.071041242	0.20113398	-0.031433894	0.108497896	0.043894957	-0.09332478	-0.151341314	-0.083707161	-0.021148204	0.085640234	-0.149621333	-0.138200542	-0.123796119	0.069727741	-0.051322637	-0.125633361	-0.075332807	-0.21905158	0.108788999	0.02749974	-0.235469031	-0.064248359	0.030049776	-0.068638215	-0.147778525	0.177429332	0.078767357	0.189779453	0.055166225	0.081086554	0.066964897	0.037960664	-0.045557912	0.128001884
Physellaacuta	X4.3	0.087397762	-0.10127303	-0.116982555	0.135240172	0.123940264	0.009001889	0.025495028	-0.034072223	0.164881357	-0.181203424	-0.196511621	0.125864178	0.163460116	0.146884969	-0.121589734	0.108248599	-0.073211747	-0.125664857	-0.069927076	-0.009358836	-0.22044358	0.017527265	-0.146713403	-0.058624881	0.017283274	-0.042252955	-0.203084742	0.248041305	0.031029809	0.020480355	0.087110049	-0.181187577	-0.14935902	-0.030548972	0.120594909	0.245250257	0.001675142	0.000585455	0.028507301	-0.045948642	-0.214175678	0.029780254	0.130624853	-0.046319944	-0.155173767	0.080900814	0.066084801	-0.030250818
Physellaacuta	X4.4	0.076892713	-0.117283301	-0.100014617	0.130123086	0.072178088	0.006751468	-0.130587363	0.036954645	0.123142654	-0.26549629	-0.145811793	0.090437527	0.10608062	0.012829608	-0.169361189	-0.045181334	-0.069139693	-0.273319485	-0.110042354	0.09258263	-0.051260461	-0.053956315	-0.128850291	-0.186565765	0.212353901	0.211255658	0.070129637	0.070611386	0.008847682	0.148196211	0.127563868	0.119923986	-0.097307557	-0.067869337	0.138380384	0.003513206	-0.105752774	0.034505607	0.123923013	-0.147745747	0.045517991	-0.181508315	-0.171518692	-0.019557887	0.114479378	-0.09982007	-0.032255903	-0.07060499
Physellaacuta	X4.5	0.073744708	-0.120431079	-0.07158793	0.125508626	0.01334531	0.005404191	-0.262722667	0.078762554	0.12497917	-0.30175707	-0.039798965	0.062922055	-0.045453767	-0.077873193	-0.162428855	-0.240146051	-0.004853763	-0.2040801	0.072880614	0.079604533	0.084883055	0.012352208	0.006105125	-0.02888775	0.179348461	0.07322071	0.182627925	-0.175468003	-0.002865488	0.025434608	-0.063646948	0.121763019	0.121934108	0.082995504	-0.093353545	-0.275609519	0.01131266	-0.081674018	-0.089545373	0.130982325	0.175155927	0.095963687	0.054914766	0.105328163	0.000575694	0.07582455	-0.001852584	0.140199219
Physellaacuta	X4.6	0.071747389	-0.124090948	-0.066317663	0.117508023	-0.046060338	-0.032868075	-0.280082331	0.068776413	0.145561511	-0.207145135	0.098544626	0.00506944	-0.172247047	-0.064174434	-0.163132983	-0.267792036	0.021880274	0.00434864	0.10767599	-0.026109353	0.186476358	0.021098636	0.048004141	0.188093381	-0.153388221	-0.182481747	0.027864871	-0.096869392	0.025978661	-0.124687407	-0.126781191	-0.086696386	-0.014483265	0.118380013	-0.176263448	0.109915917	0.152174343	0.005695565	-0.073781897	0.055404583	-0.201823776	0.065543929	0.086038903	-0.099430701	-0.089560211	0.068438948	0.036345856	-0.15920722
Physellaacuta	X4.7	0.070621228	-0.128382452	-0.076109769	0.094995371	-0.107981937	-0.075822307	-0.213782764	-0.001937704	0.12880204	-0.016782495	0.156358469	-0.081295486	-0.195576456	-0.005516211	-0.2189858	-0.030362582	-0.011453733	0.149922753	-0.040799277	-0.127529261	0.135352759	0.094097686	0.00331197	0.156459724	-0.298405446	-0.160331572	-0.101870661	0.110203476	-0.064269046	-0.047748828	0.04818004	-0.072356665	-0.114938441	-0.083863939	0.197305156	0.18802158	-0.041149921	0.058477844	0.215487276	-0.114726692	-0.025377962	-0.145785095	-0.096955377	-0.008787946	0.090338544	-0.278198278	-0.094412499	0.126110522
Physellaacuta	X4.8	0.053224261	-0.16262521	-0.104142696	0.04803377	-0.17361765	-0.157669982	-0.136237448	-0.058688927	0.130623129	0.114451507	0.074418855	-0.157759283	-0.117554899	-0.007420186	-0.17749275	0.257918973	-0.101315771	0.222583612	-0.210842805	-0.049996859	0.13681735	-0.107472666	0.051136225	-0.122079934	-0.121737174	0.215116005	0.085016148	0.158406481	-0.208241626	0.075547539	0.120785149	0.046328169	0.021641357	-0.181468013	-0.036373078	-0.05831167	-0.096034239	0.103156485	-0.126887939	-0.034846206	0.199716598	0.056151059	-0.021865871	0.0944256	0.024141185	0.391796631	0.073619547	-0.054540864
Physellaacuta	X4.9	0.074673505	-0.121235123	-0.058098115	0.067620749	-0.167136398	-0.050084811	-0.034641693	-0.173354946	0.104791279	0.188008946	0.135145993	-0.153495117	1.18E-05	-0.008730609	-0.24603902	0.162417568	-0.094252922	0.115034276	0.019219423	-0.097735366	-0.213904897	0.292432828	0.067504804	-0.187150146	0.222458599	0.070028018	-0.050143533	0.006521497	-0.026732853	-0.009265606	0.025151224	0.050968055	0.158925416	0.134786335	0.113770927	-0.258712567	0.07420651	-0.21478367	-0.009006315	0.140522769	-0.078425919	0.053223501	0.149201752	-0.002817043	-0.176984608	-0.266421132	0.00342158	0.06774531
Physellaacuta	X5.0	0.064791075	-0.138725432	-0.056370367	0.053749156	-0.181209221	-0.055915087	0.057510781	-0.202971244	0.131466998	0.162177963	0.158808747	-0.084223582	0.117395371	-0.073807809	-0.0747188	-0.067987406	-0.118518476	0.080406557	0.034436921	0.090586838	-0.219083453	-0.125259413	0.09394557	-0.076954507	0.291044798	0.073650919	-0.06732066	-0.171348211	0.168711084	-0.082390126	-0.120686595	-0.101631616	-0.053930028	0.173405704	-0.194957829	0.176236592	0.162498604	0.134780971	-0.006444405	-0.045237185	-0.146566228	-0.012317106	-0.170357218	-0.166441492	0.179909345	0.048687205	-0.066955021	-0.19186417
Physellaacuta	X5.1	0.06224803	-0.141171915	-0.047657039	0.056089332	-0.182417223	-0.042832063	0.136927938	-0.173548211	0.079337068	0.023907938	0.195386089	0.020556906	0.109831132	-0.087788824	0.067745795	-0.270607151	-0.082351338	0.027326787	0.012822527	0.128221744	-0.200331643	-0.327669941	0.008773837	0.137667184	0.003541256	-0.054367967	-0.140031173	-0.159371702	0.143937869	0.051824352	-0.057961771	0.002230473	-0.067829075	-0.144227194	0.051673875	0.088764623	-0.157714504	0.100788427	0.050642092	-0.011221492	0.200074451	-0.092089575	0.073467221	0.154911348	-0.01063968	0.050076648	0.023053793	0.286024559
Physellaacuta	X5.2	0.059440014	-0.142684843	-0.046958432	0.059340591	-0.184434677	-0.030461048	0.215676424	-0.109949907	-0.04707217	-0.136710174	0.189866661	0.077198764	0.004214876	-0.018306638	0.171474016	-0.257282164	-0.027009541	-0.023888969	-0.102911313	0.009418825	-0.135567895	-0.126147979	-0.10742699	0.087361168	-0.235094531	-0.05691078	-0.073168395	0.072955081	-0.084498241	0.189340945	0.055845427	0.151992295	0.088113319	-0.140398736	0.136576942	-0.205263719	-0.1082641	-0.213715873	-0.057445599	0.068173698	-0.020769919	0.114372757	0.08360509	0.01511697	-0.148515749	-0.053390668	0.08912169	-0.209974819
Physellaacuta	X5.3	0.056204184	-0.143086074	-0.059784245	0.054103987	-0.173124404	-0.017830244	0.259366126	-0.048793337	-0.148709295	-0.231282547	0.150798803	0.083074499	-0.137241111	0.062888756	0.214352529	-0.117871813	0.017250837	-0.038337451	-0.197166663	-0.106987963	-0.020466458	0.173933051	-0.107211959	-0.130374119	-0.084584748	0.058039941	0.061228353	0.206392248	-0.141086969	0.002927951	-0.001296023	0.072664161	0.022986949	0.168386613	-0.108791006	-0.085236106	0.190405281	0.014469595	0.007074753	-0.04686007	-0.192093505	0.076380392	-0.182717957	-0.162856133	0.162342636	-0.012746973	-0.130946094	-0.041876297
Physellaacuta	X5.4	0.052913499	-0.141558427	-0.082752412	0.049497565	-0.139068947	-0.039423015	0.233653121	-0.022408464	-0.171423915	-0.211500044	0.040432121	0.099468032	-0.252664231	0.096042267	0.130925006	0.042847848	0.062968171	0.045494211	-0.064603931	-0.090610092	0.115820852	0.147463523	-0.02678608	-0.121318468	0.228641806	0.102858341	0.105904487	0.048914595	0.004330824	-0.221359721	-0.108570028	-0.132294168	-0.053865037	0.070546519	-0.115849946	0.178083513	-0.020423626	0.165613447	0.016644067	-0.007826569	0.176919012	-0.175749888	0.098578269	0.128344785	-0.049818118	0.088524318	0.039910306	0.260284619
Physellaacuta	X5.5	0.055880417	-0.125511885	-0.096914558	0.069545914	-0.065038361	-0.065384813	0.173745525	-0.043087766	-0.168842227	-0.057185564	-0.106563904	0.126502615	-0.288041241	0.121754953	-0.087957554	0.084732112	0.136091073	0.099907606	0.19581153	0.009717553	0.11202372	0.039936107	0.057672092	0.105881897	0.30234944	-0.065505128	-0.011844549	-0.128341992	0.131937762	-0.105549503	0.038384819	-0.126601929	0.005946124	-0.208685852	0.179382677	0.021096157	-0.241230957	-0.110114902	-0.011347599	0.056138537	0.037495558	-0.006955309	0.099722862	0.02877057	-0.081633062	-0.127711952	0.086649106	-0.267017077
Physellaacuta	X5.6	0.043387897	-0.138821207	-0.12023277	0.072923981	-0.014699278	-0.131187884	0.104470964	-0.032691177	-0.181431637	0.146121567	-0.236517268	0.114526903	-0.193319179	0.132148845	-0.1635519	0.039763435	0.154364973	0.027952082	0.091525049	0.196529181	0.092801258	-0.188796793	0.111026652	0.115762737	0.031415809	-0.052990769	-0.04584983	-0.103171665	0.063725125	0.117368096	0.224774649	0.079872984	0.03769356	-0.032592744	0.048275124	-0.117943464	0.067259889	-0.015163412	-0.046464454	-0.136760433	-0.205122083	0.189162592	-0.239244597	-0.139609153	0.109830331	0.125351653	-0.067807118	0.05725661
Physellaacuta	X5.7	0.038954941	-0.140449135	-0.118363254	0.075387717	-0.005139565	-0.133080549	0.012116119	-0.018012864	-0.230143347	0.274546653	-0.213344149	0.073962358	-0.025582466	0.132490378	-0.127596277	-0.06926157	0.116452376	-0.143106775	-0.08008275	0.217585412	-0.031719876	-0.025988192	0.085569386	-0.040788621	-0.234936783	-0.009912573	-0.032491258	-0.004444977	-0.020036351	0.122574915	0.039737943	0.114278105	-0.022687995	0.225550659	-0.0512299	-0.008297018	0.269989914	0.073864502	0.147025246	0.102667668	0.075224125	-0.121531937	0.155693441	0.079002534	-0.02208713	-0.064698339	-0.087780026	0.211009263
Physellaacuta	X5.8	0.035492598	-0.141982485	-0.117818494	0.068904041	-0.038133264	-0.120738326	-0.118657276	-0.005585901	-0.248331095	0.24719274	-0.131221054	0.021252329	0.120817942	0.040161138	-0.009082052	-0.084183553	0.000209699	-0.182016566	-0.060348423	0.076456603	-0.08008094	0.217790032	0.018027117	-0.114363418	-0.230246603	0.030082472	0.071936452	-0.000413106	0.011085193	0.008681793	-0.328365629	-0.073504763	-0.086777648	-0.035262298	-0.116480372	0.084538501	-0.10560251	0.019243638	-0.088740227	0.038403537	0.147382138	-0.129801639	0.113225881	0.026076267	-0.070117233	-0.054555973	0.207494046	-0.340064879
Physellaacuta	X5.9	0.031890001	-0.142387787	-0.126411061	0.056603085	-0.082049875	-0.109068086	-0.228966983	0.003251692	-0.232190154	0.116546166	-0.071686894	-0.003436321	0.192607569	-0.117051502	0.1758251	-0.004379244	-0.102786397	-0.079981719	0.149083767	-0.110301714	-0.050019571	0.280213574	-0.090774381	0.003654475	0.008500327	-0.099628863	0.042818857	-0.015149822	0.048655364	-0.040618145	-0.230642093	-0.091678909	0.00308753	-0.20869263	0.069411228	-0.069353216	-0.253077579	-0.075863378	-0.033634591	-0.188846284	-0.099189826	0.222667278	-0.2810721	-0.019326538	0.088729674	0.13655161	-0.184016941	0.243220064
Physellaacuta	X6.0	0.011864213	-0.17222622	-0.171501628	0.01932993	-0.126039036	-0.166066538	-0.269267472	0.020699183	-0.18125501	0.013804906	-0.0936546	-0.037540352	0.198975589	-0.218997171	0.404330322	0.091191185	-0.15649243	0.034723673	0.219164971	-0.124194728	0.171828313	-0.185854283	-0.132558875	0.056987155	0.174654883	-0.083402172	-0.015465543	0.097802559	-0.069286717	-0.042179076	0.390727084	0.048733581	0.057789879	0.100110011	0.011505256	0.072191638	0.201337745	0.032607862	0.038431738	0.099401267	0.001132069	-0.107881511	0.152766498	-0.002617906	-0.040261221	-0.0833672	0.073550818	-0.068372037
[truncated: 12 more columns]
