# Supplementary material for: Comparative phenomics: a new approach to study heterochrony
Source: Front Physiol. 2023 Nov 6;14:1237022. doi: 10.3389/fphys.2023.1237022 (PMC10658192; doi:10.3389/fphys.2023.1237022)
Supplement: Supplementary file 6 [file DataSheet1.CSV]

Species	Frequency	DevelopmentalEvent	n1	n2	statistic	p	p.adj.signif
Lymnaea	X0.1	Rotation	28	27	-6.741678089	1.57E-11	****
Lymnaea	X0.2	Rotation	28	27	-6.744132397	1.54E-11	****
Lymnaea	X0.3	Rotation	28	27	-6.714143818	1.89E-11	****
Lymnaea	X0.4	Rotation	28	27	-6.710692447	1.94E-11	****
Lymnaea	X0.5	Rotation	28	27	-6.983964336	2.87E-12	****
Lymnaea	X0.6	Rotation	28	27	-7.503280631	6.22E-14	****
Lymnaea	X0.7	Rotation	28	27	-8.084874999	6.22E-16	****
Lymnaea	X0.8	Rotation	28	27	-8.662404419	4.62E-18	****
Lymnaea	X0.9	Rotation	28	27	-8.700062712	3.32E-18	****
Lymnaea	X1.0	Rotation	28	27	-8.765025184	1.87E-18	****
Lymnaea	X1.1	Rotation	28	27	-8.693620153	3.51E-18	****
Lymnaea	X1.2	Rotation	28	27	-8.825846012	1.09E-18	****
Lymnaea	X1.3	Rotation	28	27	-8.931534663	4.20E-19	****
Lymnaea	X1.4	Rotation	28	27	-9.036149553	1.62E-19	****
Lymnaea	X1.5	Rotation	28	27	-9.198670781	3.62E-20	****
Lymnaea	X1.6	Rotation	28	27	-9.11921255	7.57E-20	****
Lymnaea	X1.7	Rotation	28	27	-8.870407047	7.29E-19	****
Lymnaea	X1.8	Rotation	28	27	-8.526803886	1.50E-17	****
Lymnaea	X1.9	Rotation	28	27	-8.2989367	1.05E-16	****
Lymnaea	X2.0	Rotation	28	27	-8.182587148	2.78E-16	****
Lymnaea	X2.1	Rotation	28	27	-8.109648173	5.08E-16	****
Lymnaea	X2.2	Rotation	28	27	-8.039470296	9.02E-16	****
Lymnaea	X2.3	Rotation	28	27	-7.975504886	1.52E-15	****
Lymnaea	X2.4	Rotation	28	27	-8.132120434	4.22E-16	****
Lymnaea	X2.5	Rotation	28	27	-8.267567572	1.37E-16	****
Lymnaea	X2.6	Rotation	28	27	-8.243944855	1.67E-16	****
Lymnaea	X2.7	Rotation	28	27	-8.178982383	2.86E-16	****
Lymnaea	X2.8	Rotation	28	27	-8.08004308	6.47E-16	****
Lymnaea	X2.9	Rotation	28	27	-7.764050887	8.23E-15	****
Lymnaea	X3.0	Rotation	28	27	-7.62131752	2.51E-14	****
Lymnaea	X0.1	Heart	28	28	-1.709545519	0.087349948	ns
Lymnaea	X0.2	Heart	28	28	-1.678196885	0.09330867	ns
Lymnaea	X0.3	Heart	28	28	-1.506824351	0.131855686	ns
Lymnaea	X0.4	Heart	28	28	-1.149449921	0.250370505	ns
Lymnaea	X0.5	Heart	28	28	-0.246609256	0.805210641	ns
Lymnaea	X0.6	Heart	28	28	0.227800075	0.819801668	ns
Lymnaea	X0.7	Heart	28	28	-0.163012898	0.870508279	ns
Lymnaea	X0.8	Heart	28	28	-1.042864565	0.297011023	ns
Lymnaea	X0.9	Heart	28	28	-1.880918053	0.059983067	ns
Lymnaea	X1.0	Heart	28	28	-2.854815622	0.004306182	ns
Lymnaea	X1.1	Heart	28	28	-3.151582693	0.001623882	*
Lymnaea	X1.2	Heart	28	28	-2.942591798	0.003254773	ns
Lymnaea	X1.3	Heart	28	28	-2.108718128	0.034968919	ns
Lymnaea	X1.4	Heart	28	28	-0.727288314	0.467049356	ns
Lymnaea	X1.5	Heart	28	28	-0.267508345	0.78907779	ns
Lymnaea	X1.6	Heart	28	28	-1.442037174	0.149291887	ns
Lymnaea	X1.7	Heart	28	28	-2.493261374	0.012657563	ns
Lymnaea	X1.8	Heart	28	28	-3.266527685	0.001088752	*
Lymnaea	X1.9	Heart	28	28	-3.826623283	0.000129913	**
Lymnaea	X2.0	Heart	28	28	-3.962467364	7.42E-05	**
Lymnaea	X2.1	Heart	28	28	-4.083682083	4.43E-05	***
Lymnaea	X2.2	Heart	28	28	-3.922759094	8.75E-05	**
Lymnaea	X2.3	Heart	28	28	-3.694959019	0.000219922	**
Lymnaea	X2.4	Heart	28	28	-3.5737443	0.000351913	**
Lymnaea	X2.5	Heart	28	28	-3.446259854	0.000568404	*
Lymnaea	X2.6	Heart	28	28	-3.149492784	0.001635541	*
Lymnaea	X2.7	Heart	28	28	-3.07843588	0.002080903	*
Lymnaea	X2.8	Heart	28	28	-3.383562586	0.000715519	*
Lymnaea	X2.9	Heart	28	28	-3.868421462	0.000109542	**
Lymnaea	X3.0	Heart	28	28	-4.363729882	1.28E-05	***
Lymnaea	X0.1	Crawl	28	28	-2.675083453	0.007471065	ns
Lymnaea	X0.2	Crawl	28	28	-2.785848627	0.00533878	ns
Lymnaea	X0.3	Crawl	28	28	-2.836006442	0.004568152	ns
Lymnaea	X0.4	Crawl	28	28	-2.930052344	0.003389049	ns
Lymnaea	X0.5	Crawl	28	28	-2.965580796	0.00302112	ns
Lymnaea	X0.6	Crawl	28	28	-2.97812025	0.002900222	ns
Lymnaea	X0.7	Crawl	28	28	-2.89870371	0.003747088	ns
Lymnaea	X0.8	Crawl	28	28	-2.537149462	0.011175923	ns
Lymnaea	X0.9	Crawl	28	28	-1.347991271	0.17766119	ns
Lymnaea	X1.0	Crawl	28	28	-0.117034901	0.906832396	ns
Lymnaea	X1.1	Crawl	28	28	0.785805764	0.431981289	ns
Lymnaea	X1.2	Crawl	28	28	0.936279208	0.34912945	ns
Lymnaea	X1.3	Crawl	28	28	0.543376326	0.586870722	ns
Lymnaea	X1.4	Crawl	28	28	-0.445150606	0.65621092	ns
Lymnaea	X1.5	Crawl	28	28	-1.669837249	0.094951568	ns
Lymnaea	X1.6	Crawl	28	28	-2.179775032	0.029274142	ns
Lymnaea	X1.7	Crawl	28	28	-1.862108872	0.062587746	ns
Lymnaea	X1.8	Crawl	28	28	-1.347991271	0.17766119	ns
Lymnaea	X1.9	Crawl	28	28	-0.99270675	0.320852884	ns
Lymnaea	X2.0	Crawl	28	28	-0.292587253	0.769837658	ns
Lymnaea	X2.1	Crawl	28	28	0.361554248	0.71768516	ns
Lymnaea	X2.2	Crawl	28	28	0.501578147	0.615964294	ns
Lymnaea	X2.3	Crawl	28	28	0.562185507	0.573989635	ns
Lymnaea	X2.4	Crawl	28	28	0.417981789	0.675960432	ns
Lymnaea	X2.5	Crawl	28	28	0.344834976	0.730218437	ns
Lymnaea	X2.6	Crawl	28	28	0.257058801	0.797133381	ns
Lymnaea	X2.7	Crawl	28	28	-0.027168816	0.978325087	ns
Lymnaea	X2.8	Crawl	28	28	-0.478589149	0.632230939	ns
Lymnaea	X2.9	Crawl	28	28	-0.645781865	0.518420634	ns
Lymnaea	X3.0	Crawl	28	28	-0.764906675	0.444327119	ns
Lymnaea	X0.1	Radula	26	28	1.165509162	0.243812954	ns
Lymnaea	X0.2	Radula	26	28	1.346140996	0.17825705	ns
Lymnaea	X0.3	Radula	26	28	1.445054672	0.148442529	ns
Lymnaea	X0.4	Radula	26	28	1.532294327	0.12544982	ns
Lymnaea	X0.5	Radula	26	28	1.35071595	0.176786441	ns
Lymnaea	X0.6	Radula	26	28	1.475501785	0.140077689	ns
Lymnaea	X0.7	Radula	26	28	1.3931526	0.16357365	ns
Lymnaea	X0.8	Radula	26	28	1.215833664	0.224048292	ns
Lymnaea	X0.9	Radula	26	28	1.124965597	0.260603613	ns
Lymnaea	X1.0	Radula	26	28	1.209207867	0.226582996	ns
Lymnaea	X1.1	Radula	26	28	1.11408036	0.265244713	ns
Lymnaea	X1.2	Radula	26	28	0.96705078	0.333518649	ns
Lymnaea	X1.3	Radula	26	28	0.641755721	0.521031804	ns
Lymnaea	X1.4	Radula	26	28	0.367258436	0.713426254	ns
Lymnaea	X1.5	Radula	26	28	0.295952245	0.767266551	ns
Lymnaea	X1.6	Radula	26	28	0.489520158	0.624473487	ns
Lymnaea	X1.7	Radula	26	28	0.823176341	0.410407721	ns
Lymnaea	X1.8	Radula	26	28	1.17954954	0.238179422	ns
Lymnaea	X1.9	Radula	26	28	1.182546924	0.236988758	ns
Lymnaea	X2.0	Radula	26	28	1.177498698	0.238996517	ns
Lymnaea	X2.1	Radula	26	28	1.077953993	0.281054288	ns
Lymnaea	X2.2	Radula	26	28	1.079689321	0.280280551	ns
Lymnaea	X2.3	Radula	26	28	1.182073653	0.237176478	ns
Lymnaea	X2.4	Radula	26	28	1.093256428	0.274281228	ns
Lymnaea	X2.5	Radula	26	28	0.819863442	0.412293959	ns
Lymnaea	X2.6	Radula	26	28	0.326083844	0.74436092	ns
Lymnaea	X2.7	Radula	26	28	-0.08802844	0.929854072	ns
Lymnaea	X2.8	Radula	26	28	-0.185364546	0.852943115	ns
Lymnaea	X2.9	Radula	26	28	-0.211078947	0.832825668	ns
Lymnaea	X3.0	Radula	26	28	0.181578376	0.85591362	ns
Radix	X0.1	Rotation	40	40	-7.292845097	3.03E-13	****
Radix	X0.2	Rotation	40	40	-7.992523193	1.32E-15	****
Radix	X0.3	Rotation	40	40	-7.992523193	1.32E-15	****
Radix	X0.4	Rotation	40	40	-8.131492072	4.24E-16	****
Radix	X0.5	Rotation	40	40	-8.785250017	1.56E-18	****
Radix	X0.6	Rotation	40	40	-9.627522268	6.12E-22	****
Radix	X0.7	Rotation	40	40	-9.994883479	1.60E-23	****
Radix	X0.8	Rotation	40	40	-10.54955057	5.10E-26	****
Radix	X0.9	Rotation	40	40	-10.95920666	6.00E-28	****
Radix	X1.0	Rotation	40	40	-11.16705576	5.91E-29	****
Radix	X1.1	Rotation	40	40	-10.89878541	1.17E-27	****
Radix	X1.2	Rotation	40	40	-10.35620256	3.92E-25	****
Radix	X1.3	Rotation	40	40	-9.654107619	4.72E-22	****
Radix	X1.4	Rotation	40	40	-8.781624742	1.61E-18	****
Radix	X1.5	Rotation	40	40	-8.932677872	4.16E-19	****
Radix	X1.6	Rotation	40	40	-9.998508754	1.55E-23	****
Radix	X1.7	Rotation	40	40	-11.14167884	7.86E-29	****
Radix	X1.8	Rotation	40	40	-11.59242138	4.50E-31	****
Radix	X1.9	Rotation	40	40	-11.09213341	1.37E-28	****
Radix	X2.0	Rotation	40	40	-10.25590329	1.11E-24	****
Radix	X2.1	Rotation	40	40	-10.71752165	8.42E-27	****
Radix	X2.2	Rotation	40	40	-10.31149084	6.25E-25	****
Radix	X2.3	Rotation	40	40	-10.00696773	1.42E-23	****
Radix	X2.4	Rotation	40	40	-10.13989448	3.67E-24	****
Radix	X2.5	Rotation	40	40	-9.955005453	2.40E-23	****
Radix	X2.6	Rotation	40	40	-9.753198472	1.79E-22	****
Radix	X2.7	Rotation	40	40	-9.795493348	1.18E-22	****
Radix	X2.8	Rotation	40	40	-9.794284923	1.19E-22	****
Radix	X2.9	Rotation	40	40	-10.15802086	3.05E-24	****
Radix	X3.0	Rotation	40	40	-9.731446821	2.21E-22	****
Radix	X0.1	Heart	40	40	-6.5738322	4.90E-11	****
Radix	X0.2	Heart	40	40	-6.199220438	5.67E-10	****
Radix	X0.3	Heart	40	40	-5.150307507	2.60E-07	****
Radix	X0.4	Heart	40	40	-4.635518441	3.56E-06	****
Radix	X0.5	Heart	40	40	-4.496549562	6.91E-06	***
Radix	X0.6	Heart	40	40	-4.192026452	2.76E-05	***
Radix	X0.7	Heart	40	40	-4.11468725	3.88E-05	***
Radix	X0.8	Heart	40	40	-4.519509637	6.20E-06	***
Radix	X0.9	Heart	40	40	-4.837325422	1.32E-06	****
Radix	X1.0	Heart	40	40	-5.556338319	2.75E-08	****
Radix	X1.1	Heart	40	40	-5.778688526	7.53E-09	****
Radix	X1.2	Heart	40	40	-5.474165416	4.40E-08	****
Radix	X1.3	Heart	40	40	-2.47364605	0.013374213	ns
Radix	X1.4	Heart	40	40	0.646507395	0.51795081	ns
Radix	X1.5	Heart	40	40	2.221085218	0.02634519	ns
Radix	X1.6	Heart	40	40	-0.061629677	0.950857743	ns
Radix	X1.7	Heart	40	40	-3.307459326	0.000941464	*
Radix	X1.8	Heart	40	40	-5.532169818	3.16E-08	****
Radix	X1.9	Heart	40	40	-6.212513114	5.21E-10	****
Radix	X2.0	Heart	40	40	-6.299519717	2.99E-10	****
Radix	X2.1	Heart	40	40	-6.74180328	1.56E-11	****
Radix	X2.2	Heart	40	40	-6.814308782	9.47E-12	****
Radix	X2.3	Heart	40	40	-6.72730218	1.73E-11	****
Radix	X2.4	Heart	40	40	-6.593167	4.31E-11	****
Radix	X2.5	Heart	40	40	-5.903156304	3.57E-09	****
Radix	X2.6	Heart	40	40	-4.323744781	1.53E-05	***
Radix	X2.7	Heart	40	40	-3.62285826	0.000291365	**
Radix	X2.8	Heart	40	40	-3.545519058	0.000391841	**
Radix	X2.9	Heart	40	40	-2.005985561	0.044857789	ns
Radix	X3.0	Heart	40	40	-1.943147459	0.051998344	ns
Radix	X0.1	Crawl	40	40	1.887559907	0.059085057	ns
Radix	X0.2	Crawl	40	40	1.568535698	0.116756166	ns
Radix	X0.3	Crawl	40	40	1.126252134	0.260058812	ns
Radix	X0.4	Crawl	40	40	1.152837485	0.248977095	ns
Radix	X0.5	Crawl	40	40	1.172172286	0.241127893	ns
Radix	X0.6	Crawl	40	40	1.13954481	0.25447599	ns
Radix	X0.7	Crawl	40	40	1.290597939	0.196843131	ns
Radix	X0.8	Crawl	40	40	1.474278545	0.140406609	ns
Radix	X0.9	Crawl	40	40	1.894810458	0.058117517	ns
Radix	X1.0	Crawl	40	40	2.575153753	0.010019554	ns
Radix	X1.1	Crawl	40	40	3.076650144	0.002093408	*
Radix	X1.2	Crawl	40	40	2.569111628	0.010195961	ns
Radix	X1.3	Crawl	40	40	-0.008458975	0.993250795	ns
Radix	X1.4	Crawl	40	40	-2.741916408	0.006108188	ns
Radix	X1.5	Crawl	40	40	-3.827082091	0.000129671	**
Radix	X1.6	Crawl	40	40	-1.831972356	0.066955539	ns
Radix	X1.7	Crawl	40	40	1.058580332	0.289790948	ns
Radix	X1.8	Crawl	40	40	2.173956641	0.029708392	ns
Radix	X1.9	Crawl	40	40	2.420475349	0.01550023	ns
Radix	X2.0	Crawl	40	40	2.526816752	0.011510154	ns
Radix	X2.1	Crawl	40	40	2.494189276	0.012624521	ns
Radix	X2.2	Crawl	40	40	2.694787832	0.007043346	ns
Radix	X2.3	Crawl	40	40	3.012603617	0.00259017	*
Radix	X2.4	Crawl	40	40	2.496606126	0.012538814	ns
Radix	X2.5	Crawl	40	40	1.858557707	0.063089857	ns
Radix	X2.6	Crawl	40	40	0.895442952	0.370550349	ns
Radix	X2.7	Crawl	40	40	0.239268157	0.810897655	ns
Radix	X2.8	Crawl	40	40	-0.154678405	0.877074856	ns
Radix	X2.9	Crawl	40	40	-0.304523109	0.76072939	ns
Radix	X3.0	Crawl	40	40	-0.465243639	0.641756991	ns
Radix	X0.1	Radula	40	40	2.205375692	0.027427742	ns
Radix	X0.2	Radula	40	40	2.194499867	0.028199494	ns
Radix	X0.3	Radula	40	40	1.882726207	0.059737482	ns
Radix	X0.4	Radula	40	40	1.395730917	0.16279554	ns
Radix	X0.5	Radula	40	40	1.129877409	0.258527884	ns
Radix	X0.6	Radula	40	40	1.318391715	0.187372553	ns
Radix	X0.7	Radula	40	40	0.964323179	0.334883923	ns
Radix	X0.8	Radula	40	40	0.886983977	0.375087527	ns
Radix	X0.9	Radula	40	40	0.572793467	0.566784543	ns
Radix	X1.0	Radula	40	40	0.439866713	0.660033646	ns
Radix	X1.1	Radula	40	40	0.17763848	0.859006902	ns
Radix	X1.2	Radula	40	40	-0.698469671	0.484883518	ns
Radix	X1.3	Radula	40	40	-0.844689101	0.398284446	ns
Radix	X1.4	Radula	40	40	-1.086374108	0.277313512	ns
Radix	X1.5	Radula	40	40	-0.839855401	0.400989467	ns
Radix	X1.6	Radula	40	40	-0.303314684	0.761650057	ns
Radix	X1.7	Radula	40	40	0.267061933	0.789421476	ns
Radix	X1.8	Radula	40	40	0.111175103	0.911477494	ns
Radix	X1.9	Radula	40	40	-0.112383528	0.910519315	ns
Radix	X2.0	Radula	40	40	-0.107549828	0.914352797	ns
Radix	X2.1	Radula	40	40	0.096674003	0.922985286	ns
Radix	X2.2	Radula	40	40	-0.045920151	0.963373893	ns
Radix	X2.3	Radula	40	40	-0.368569636	0.712448531	ns
Radix	X2.4	Radula	40	40	-0.719012897	0.472132973	ns
Radix	X2.5	Radula	40	40	-0.752848798	0.451540779	ns
Radix	X2.6	Radula	40	40	-0.485786865	0.627118288	ns
Radix	X2.7	Radula	40	40	-0.889400827	0.373787701	ns
Radix	X2.8	Radula	40	40	-1.714755127	0.086390132	ns
Radix	X2.9	Radula	40	40	-0.577627168	0.563515861	ns
Radix	X3.0	Radula	40	40	0.0096674	0.992286651	ns
Physella	X0.1	Rotation	43	43	-6.586086285	4.52E-11	****
Physella	X0.2	Rotation	43	43	-6.683673998	2.33E-11	****
Physella	X0.3	Rotation	43	43	-6.628374294	3.39E-11	****
Physella	X0.4	Rotation	43	43	-6.817043871	9.29E-12	****
Physella	X0.5	Rotation	43	43	-8.122550603	4.56E-16	****
Physella	X0.6	Rotation	43	43	-9.493115809	2.24E-21	****
Physella	X0.7	Rotation	43	43	-10.05153439	9.04E-24	****
Physella	X0.8	Rotation	43	43	-10.44188524	1.60E-25	****
Physella	X0.9	Rotation	43	43	-10.7248896	7.78E-27	****
Physella	X1.0	Rotation	43	43	-11.00897828	3.46E-28	****
Physella	X1.1	Rotation	43	43	-11.26162202	2.03E-29	****
Physella	X1.2	Rotation	43	43	-11.07078383	1.74E-28	****
Physella	X1.3	Rotation	43	43	-11.49908546	1.33E-30	****
Physella	X1.4	Rotation	43	43	-10.96885888	5.39E-28	****
Physella	X1.5	Rotation	43	43	-10.36164645	3.71E-25	****
Physella	X1.6	Rotation	43	43	-10.12635163	4.22E-24	****
Physella	X1.7	Rotation	43	43	-10.21309627	1.73E-24	****
Physella	X1.8	Rotation	43	43	-10.22068642	1.60E-24	****
Physella	X1.9	Rotation	43	43	-10.52971418	6.30E-26	****
Physella	X2.0	Rotation	43	43	-10.13285748	3.95E-24	****
Physella	X2.1	Rotation	43	43	-9.789131871	1.25E-22	****
Physella	X2.2	Rotation	43	43	-9.233966217	2.61E-20	****
Physella	X2.3	Rotation	43	43	-8.870723065	7.27E-19	****
Physella	X2.4	Rotation	43	43	-8.053154896	8.07E-16	****
Physella	X2.5	Rotation	43	43	-9.240472065	2.45E-20	****
Physella	X2.6	Rotation	43	43	-8.774219661	1.72E-18	****
Physella	X2.7	Rotation	43	43	-8.612657781	7.14E-18	****
Physella	X2.8	Rotation	43	43	-8.52482884	1.53E-17	****
Physella	X2.9	Rotation	43	43	-8.302545717	1.02E-16	****
Physella	X3.0	Rotation	43	43	-8.071588131	6.94E-16	****
Physella	X0.1	Heart	43	43	-3.834112793	0.000126018	**
Physella	X0.2	Heart	43	43	-3.521832113	0.000428575	**
Physella	X0.3	Heart	43	43	-3.336415459	0.000848662	*
Physella	X0.4	Heart	43	43	-2.730287334	0.006327915	ns
Physella	X0.5	Heart	43	43	-2.511257135	0.012030203	ns
Physella	X0.6	Heart	43	43	-2.275962317	0.022848265	ns
Physella	X0.7	Heart	43	43	-1.695857581	0.089912855	ns
Physella	X0.8	Heart	43	43	-1.309843963	0.190248627	ns
Physella	X0.9	Heart	43	43	-1.159125163	0.24640517	ns
Physella	X1.0	Heart	43	43	-1.210087635	0.226245267	ns
Physella	X1.1	Heart	43	43	-1.536464318	0.124424543	ns
Physella	X1.2	Heart	43	43	-2.365959874	0.017983393	ns
Physella	X1.3	Heart	43	43	-3.438340403	0.000585291	**
Physella	X1.4	Heart	43	43	-4.402290141	1.07E-05	***
Physella	X1.5	Heart	43	43	-4.558430481	5.15E-06	****
Physella	X1.6	Heart	43	43	-4.177838402	2.94E-05	***
Physella	X1.7	Heart	43	43	-3.267019753	0.001086861	*
Physella	X1.8	Heart	43	43	-2.075365352	0.037952687	ns
Physella	X1.9	Heart	43	43	-1.062621758	0.287953516	ns
Physella	X2.0	Heart	43	43	-0.44239763	0.658201494	ns
Physella	X2.1	Heart	43	43	-0.387097926	0.698683713	ns
Physella	X2.2	Heart	43	43	-0.736245075	0.461581565	ns
Physella	X2.3	Heart	43	43	-0.954190967	0.339986986	ns
Physella	X2.4	Heart	43	43	-1.1916544	0.233396785	ns
Physella	X2.5	Heart	43	43	-1.725133895	0.084503345	ns
Physella	X2.6	Heart	43	43	-2.613182079	0.00897035	ns
Physella	X2.7	Heart	43	43	-3.449183483	0.000562284	**
Physella	X2.8	Heart	43	43	-3.770138626	0.000163157	**
Physella	X2.9	Heart	43	43	-3.782066013	0.000155532	**
Physella	X3.0	Heart	43	43	-3.759295547	0.000170392	**
Physella	X0.1	Crawl	43	43	0.896722647	0.369866933	ns
Physella	X0.2	Crawl	43	43	1.595016945	0.110708447	ns
Physella	X0.3	Crawl	43	43	1.506103696	0.132040556	ns
Physella	X0.4	Crawl	43	43	1.033345444	0.301442267	ns
Physella	X0.5	Crawl	43	43	1.754410209	0.079360243	ns
Physella	X0.6	Crawl	43	43	3.01871324	0.002538507	*
Physella	X0.7	Crawl	43	43	3.465448101	0.000529349	**
Physella	X0.8	Crawl	43	43	3.85146172	0.000117415	**
Physella	X0.9	Crawl	43	43	4.240728262	2.23E-05	***
Physella	X1.0	Crawl	43	43	4.463011385	8.08E-06	***
Physella	X1.1	Crawl	43	43	4.612645877	3.98E-06	****
Physella	X1.2	Crawl	43	43	4.963961642	6.91E-07	****
Physella	X1.3	Crawl	43	43	5.262146319	1.42E-07	****
Physella	X1.4	Crawl	43	43	5.571174075	2.53E-08	****
Physella	X1.5	Crawl	43	43	5.507199908	3.65E-08	****
Physella	X1.6	Crawl	43	43	5.53213899	3.16E-08	****
Physella	X1.7	Crawl	43	43	5.612377776	2.00E-08	****
Physella	X1.8	Crawl	43	43	5.315277407	1.06E-07	****
Physella	X1.9	Crawl	43	43	4.972636105	6.60E-07	****
Physella	X2.0	Crawl	43	43	4.88697578	1.02E-06	****
Physella	X2.1	Crawl	43	43	4.99106934	6.00E-07	****
Physella	X2.2	Crawl	43	43	4.997575187	5.81E-07	****
Physella	X2.3	Crawl	43	43	4.71023359	2.47E-06	****
Physella	X2.4	Crawl	43	43	4.561683405	5.07E-06	***
Physella	X2.5	Crawl	43	43	4.555177557	5.23E-06	***
Physella	X2.6	Crawl	43	43	4.853362235	1.21E-06	****
Physella	X2.7	Crawl	43	43	5.14720968	2.64E-07	****
Physella	X2.8	Crawl	43	43	5.197087844	2.02E-07	****
Physella	X2.9	Crawl	43	43	5.102753055	3.35E-07	****
Physella	X3.0	Crawl	43	43	5.261062011	1.43E-07	****
Physella	X0.1	Radula	43	43	1.042019908	0.297402449	ns
Physella	X0.2	Radula	43	43	1.150450699	0.249958289	ns
Physella	X0.3	Radula	43	43	1.007322054	0.313780035	ns
Physella	X0.4	Radula	43	43	0.80672509	0.419824886	ns
Physella	X0.5	Radula	43	43	0.204934196	0.837623537	ns
Physella	X0.6	Radula	43	43	-0.80672509	0.419824886	ns
Physella	X0.7	Radula	43	43	-1.047441447	0.294896024	ns
Physella	X0.8	Radula	43	43	-1.210087635	0.226245267	ns
Physella	X0.9	Radula	43	43	-1.553813244	0.12022897	ns
Physella	X1.0	Radula	43	43	-1.81621576	0.069337281	ns
Physella	X1.1	Radula	43	43	-1.887780083	0.05905548	ns
Physella	X1.2	Radula	43	43	-1.583089558	0.113401053	ns
Physella	X1.3	Radula	43	43	-0.920577421	0.357271095	ns
Physella	X1.4	Radula	43	43	-0.186500962	0.852051925	ns
Physella	X1.5	Radula	43	43	-0.256980976	0.797193459	ns
Physella	X1.6	Radula	43	43	-1.177558397	0.238972704	ns
Physella	X1.7	Radula	43	43	-2.57631561	0.009985945	ns
Physella	X1.8	Radula	43	43	-3.625925673	0.000287928	**
Physella	X1.9	Radula	43	43	-3.843871564	0.000121108	**
Physella	X2.0	Radula	43	43	-3.76254847	0.000168191	**
Physella	X2.1	Radula	43	43	-3.474122565	0.000512527	**
Physella	X2.2	Radula	43	43	-2.764985187	0.005692538	ns
Physella	X2.3	Radula	43	43	-1.92030932	0.05481884	ns
Physella	X2.4	Radula	43	43	-1.532127086	0.125491077	ns
Physella	X2.5	Radula	43	43	-1.264303031	0.206121282	ns
Physella	X2.6	Radula	43	43	-0.741666615	0.458289352	ns
Physella	X2.7	Radula	43	43	-0.267824055	0.788834753	ns
Physella	X2.8	Radula	43	43	-0.095419097	0.923981948	ns
Physella	X2.9	Radula	43	43	-0.326376683	0.744139377	ns
Physella	X3.0	Radula	43	43	-0.836001404	0.403154113	ns
