# Supplementary material for: Comparative phenomics: a new approach to study heterochrony
Source: Front Physiol. 2023 Nov 6;14:1237022. doi: 10.3389/fphys.2023.1237022 (PMC10658192; doi:10.3389/fphys.2023.1237022)
Supplement: Supplementary file 7 [file DataSheet2.CSV]

Species	Replicate	Egg_mass	Developmental_event	Relative_timing	Absolute_timing
Radixbalthica	A2	EM2	Rotation	0.194629517	48.2
Radixbalthica	A3	EM3	Rotation	0.172318248	43.53333333
Radixbalthica	A4	EM4	Rotation	0.185616578	45.68333333
Radixbalthica	A6	EM6	Rotation	0.214178275	54.58333333
Radixbalthica	A7	EM1	Rotation	0.162013536	44.68333333
Radixbalthica	A8	EM2	Rotation	0.183654547	46.21666667
Radixbalthica	B1	EM3	Rotation	0.185803338	46.2
Radixbalthica	B2	EM4	Rotation	0.193036321	49.25
Radixbalthica	B3	EM5	Rotation	0.161663604	39.58333333
Radixbalthica	B4	EM6	Rotation	0.268753994	70.1
Radixbalthica	B6	EM2	Rotation	0.186498856	46.18333333
Radixbalthica	B7	EM3	Rotation	0.188841202	46.2
Radixbalthica	B8	EM4	Rotation	0.205726902	51.25
Radixbalthica	C1	EM5	Rotation	0.161006033	39.58333333
Radixbalthica	C2	EM6	Rotation	0.217966102	53.58333333
Radixbalthica	C4	EM2	Rotation	0.188322915	47.2
Radixbalthica	C5	EM3	Rotation	0.180939135	45.53333333
Radixbalthica	C6	EM4	Rotation	0.205898416	50.26666667
Radixbalthica	C7	EM5	Rotation	0.167388465	40.58333333
Radixbalthica	C8	EM6	Rotation	0.220227288	54.58333333
Radixbalthica	D1	EM1	Rotation	0.161513426	39.7
Radixbalthica	D2	EM2	Rotation	0.178603188	43.51666667
Radixbalthica	D3	EM3	Rotation	0.20589229	50.78333333
Radixbalthica	D4	EM4	Rotation	0.247891959	60.26666667
Radixbalthica	D5	EM5	Rotation	0.185411159	45.58333333
Radixbalthica	D6	EM6	Rotation	0.214462011	53.58333333
Radixbalthica	D7	EM1	Rotation	0.249931356	60.68333333
Radixbalthica	D8	EM2	Rotation	0.173681761	43.53333333
Radixbalthica	E2	EM4	Rotation	0.188415627	46.3
Radixbalthica	E4	EM6	Rotation	0.215638029	52.58333333
Radixbalthica	E5	EM1	Rotation	0.17382541	41.68333333
Radixbalthica	E6	EM2	Rotation	0.178704691	44.7
Radixbalthica	E8	EM4	Rotation	0.186178174	47.68333333
Radixbalthica	F1	EM5	Rotation	0.169775357	41.56666667
Radixbalthica	F2	EM6	Rotation	0.258624168	64.1
Radixbalthica	F4	EM2	Rotation	0.171627571	43.53333333
Radixbalthica	F5	EM3	Rotation	0.164278957	40.51666667
Radixbalthica	F6	EM4	Rotation	0.20010835	49.25
Radixbalthica	F7	EM5	Rotation	0.163094441	40.58333333
Radixbalthica	F8	EM6	Rotation	0.234903264	60.1
Physellaacuta	b3	EM2	Rotation	0.116155463	27.01133333
Physellaacuta	b4	EM2	Rotation	0.123645962	28.01133333
Physellaacuta	b5	EM2	Rotation	0.123390849	27.99466944
Physellaacuta	b7	EM2	Rotation	0.117099313	26.99467083
Physellaacuta	b8	EM2	Rotation	0.099900098	23.12800556
Physellaacuta	c3	EM2	Rotation	0.146591713	34.96134306
Physellaacuta	c4	EM2	Rotation	0.121847598	27.96134444
Physellaacuta	c6	EM2	Rotation	0.10809545	25.12801389
Physellaacuta	c8	EM2	Rotation	0.13867658	32.92801667
Physellaacuta	c9	EM2	Rotation	0.127187048	28.92801806
Physellaacuta	c10	EM2	Rotation	0.118555781	27.91135278
Physellaacuta	d3	EM1	Rotation	0.114978748	26.15
Physellaacuta	d4	EM1	Rotation	0.119783322	26.16666667
Physellaacuta	d5	EM1	Rotation	0.115452679	27.18333333
Physellaacuta	d6	EM1	Rotation	0.111743095	26.2
Physellaacuta	d7	EM1	Rotation	0.123618522	26.13333333
Physellaacuta	d8	EM1	Rotation	0.113662167	25.16666667
Physellaacuta	d9	EM1	Rotation	0.124452832	27.18333333
Physellaacuta	d10	EM1	Rotation	0.1237996	28.15
Physellaacuta	e3	EM1	Rotation	0.117589747	26.15
Physellaacuta	e4	EM1	Rotation	0.126025966	28.15
Physellaacuta	e5	EM1	Rotation	0.126141464	27.16666667
Physellaacuta	e6	EM1	Rotation	0.12314575	26.15
Physellaacuta	e7	EM1	Rotation	0.126739756	27.16666667
Physellaacuta	e8	EM1	Rotation	0.113040346	26.15
Physellaacuta	e9	EM1	Rotation	0.12952454	28.15
Physellaacuta	e10	EM1	Rotation	0.125475285	29.15
Physellaacuta	f3	EM3	Rotation	0.101854923	23.76133333
Physellaacuta	f4	EM3	Rotation	0.106602146	24.76133333
Physellaacuta	f5	EM3	Rotation	0.116149187	26.74466667
Physellaacuta	f6	EM3	Rotation	0.117962409	25.74466667
Physellaacuta	f7	EM3	Rotation	0.108896363	25.728
Physellaacuta	f8	EM3	Rotation	0.112648123	25.71133333
Physellaacuta	f9	EM3	Rotation	0.109833877	25.728
Physellaacuta	f10	EM3	Rotation	0.116149187	26.74466667
Physellaacuta	g3	EM3	Rotation	0.114591695	25.69466667
Physellaacuta	g4	EM3	Rotation	0.112100332	25.69466667
Physellaacuta	g5	EM3	Rotation	0.116390405	26.678
Physellaacuta	g6	EM3	Rotation	0.122453685	28.678
Physellaacuta	g7	EM3	Rotation	0.141885708	32.66133333
Physellaacuta	g8	EM3	Rotation	0.106497193	23.66133333
Physellaacuta	g9	EM3	Rotation	0.135884147	29.64466667
Physellaacuta	g10	EM3	Rotation	0.113787645	26.64466667
Lymnaeastagnalis	b3	EM1	Rotation	0.13490364	44.1
Lymnaeastagnalis	b5	EM1	Rotation	0.137083773	41.1
Lymnaeastagnalis	b9	EM1	Rotation	0.139050087	41.13333333
Lymnaeastagnalis	c3	EM1	Rotation	0.136080034	42.16666667
Lymnaeastagnalis	c5	EM1	Rotation	0.145883777	44.18333333
Lymnaeastagnalis	c6	EM1	Rotation	0.129956874	41.18333333
Lymnaeastagnalis	c7	EM1	Rotation	0.133108817	40.18333333
Lymnaeastagnalis	c8	EM1	Rotation	0.141230317	43.2
Lymnaeastagnalis	c10	EM1	Rotation	0.136524235	41.21666667
Lymnaeastagnalis	d3	EM2	Rotation	0.112838611	39.43333333
Lymnaeastagnalis	d4	EM2	Rotation	0.127073603	39.45
Lymnaeastagnalis	d5	EM2	Rotation	0.129100867	40.46666667
Lymnaeastagnalis	e3	EM2	Rotation	0.119373676	38.5
Lymnaeastagnalis	e4	EM2	Rotation	0.127685928	39.51666667
Lymnaeastagnalis	e5	EM2	Rotation	0.129292929	40.53333333
Lymnaeastagnalis	e6	EM2	Rotation	0.124117001	39.53333333
Lymnaeastagnalis	e8	EM2	Rotation	0.124562443	38.55
Lymnaeastagnalis	e9	EM2	Rotation	0.123796276	38.56666667
Lymnaeastagnalis	e10	EM2	Rotation	0.134843283	40.58333333
Lymnaeastagnalis	f3	EM3	Rotation	0.139427151	41.13333333
Lymnaeastagnalis	f4	EM3	Rotation	0.147765538	43.15
Lymnaeastagnalis	f5	EM3	Rotation	0.134455154	41.15
Lymnaeastagnalis	f9	EM3	Rotation	0.15113687	45.2
Lymnaeastagnalis	g4	EM3	Rotation	0.134410699	40.2
Lymnaeastagnalis	g7	EM3	Rotation	0.145077431	43.25
Lymnaeastagnalis	g8	EM3	Rotation	0.131163983	39.23333333
Lymnaeastagnalis	g9	EM3	Rotation	0.144180357	41.25
Lymnaeastagnalis	g10	EM3	Rotation	0.14888487	45.28333333
Radixbalthica	A2	EM2	Crawling	0.675617471	167.3166667
Radixbalthica	A3	EM3	Crawling	0.646391345	163.3
Radixbalthica	A4	EM4	Crawling	0.669533419	164.7833333
Radixbalthica	A6	EM6	Crawling	0.641357661	163.45
Radixbalthica	A7	EM1	Crawling	0.70872613	195.4666667
Radixbalthica	A8	EM2	Crawling	0.676799788	170.3166667
Radixbalthica	B1	EM3	Crawling	0.763858167	189.9333333
Radixbalthica	B2	EM4	Crawling	0.645936765	164.8
Radixbalthica	B3	EM5	Crawling	0.708392894	173.45
Radixbalthica	B4	EM6	Crawling	0.74543131	194.4333333
Radixbalthica	B6	EM2	Crawling	0.702315251	173.9166667
Radixbalthica	B7	EM3	Crawling	0.698685197	170.9333333
Radixbalthica	B8	EM4	Crawling	0.680002676	169.4
Radixbalthica	C1	EM5	Crawling	0.758389262	186.45
Radixbalthica	C2	EM6	Crawling	0.762440678	187.4333333
Radixbalthica	C4	EM2	Crawling	0.675488762	169.3
Radixbalthica	C5	EM3	Crawling	0.683224055	171.9333333
Radixbalthica	C6	EM4	Crawling	0.666780448	162.7833333
Radixbalthica	C7	EM5	Crawling	0.711280676	172.45
Radixbalthica	C8	EM6	Crawling	0.675475758	167.4166667
Radixbalthica	D1	EM1	Crawling	0.673176024	165.4666667
Radixbalthica	D2	EM2	Crawling	0.662015186	161.3
Radixbalthica	D3	EM3	Crawling	0.637813366	157.3166667
Radixbalthica	D4	EM4	Crawling	0.746212381	181.4166667
Radixbalthica	D5	EM5	Crawling	0.664836282	163.45
Radixbalthica	D6	EM6	Crawling	0.670135415	167.4333333
Radixbalthica	D7	EM1	Crawling	0.681493685	165.4666667
Radixbalthica	D8	EM2	Crawling	0.64352683	161.3
Radixbalthica	E2	EM4	Crawling	0.664880629	163.3833333
Radixbalthica	E4	EM6	Crawling	0.678490876	165.45
Radixbalthica	E5	EM1	Crawling	0.656658326	157.4666667
Radixbalthica	E6	EM2	Crawling	0.677305437	169.4166667
Radixbalthica	E8	EM4	Crawling	0.61996486	158.7833333
Radixbalthica	F1	EM5	Crawling	0.638938053	156.4333333
Radixbalthica	F2	EM6	Crawling	0.667540851	165.45
Radixbalthica	F4	EM2	Crawling	0.671463302	170.3166667
Radixbalthica	F5	EM3	Crawling	0.649952696	160.3
Radixbalthica	F6	EM4	Crawling	0.645154737	158.7833333
Radixbalthica	F7	EM5	Crawling	0.632685867	157.4333333
Radixbalthica	F8	EM6	Crawling	0.642759429	164.45
Physellaacuta	b3	EM2	Crawling	0.396818389	92.278
Physellaacuta	b4	EM2	Crawling	0.398426212	90.26133333
Physellaacuta	b5	EM2	Crawling	0.424286775	96.26133611
Physellaacuta	b7	EM2	Crawling	0.421906821	97.2613375
Physellaacuta	b8	EM2	Crawling	0.420042805	97.24467222
Physellaacuta	c3	EM2	Crawling	0.411936559	98.24467639
Physellaacuta	c4	EM2	Crawling	0.432407491	99.22801111
Physellaacuta	c6	EM2	Crawling	0.387568435	90.09468056
Physellaacuta	c8	EM2	Crawling	0.405124604	96.19468333
Physellaacuta	c9	EM2	Crawling	0.392086622	89.17801806
Physellaacuta	c10	EM2	Crawling	0.374472643	88.16135278
Physellaacuta	d3	EM1	Crawling	0.418364356	95.15
Physellaacuta	d4	EM1	Crawling	0.449378195	98.16666667
Physellaacuta	d5	EM1	Crawling	0.446803992	105.2
Physellaacuta	d6	EM1	Crawling	0.405957262	95.18333333
Physellaacuta	d7	EM1	Crawling	0.459391026	97.11666667
Physellaacuta	d8	EM1	Crawling	0.443131907	98.11666667
Physellaacuta	d9	EM1	Crawling	0.449205287	98.11666667
Physellaacuta	d10	EM1	Crawling	0.43142951	98.1
Physellaacuta	e3	EM1	Crawling	0.43198681	96.06666667
Physellaacuta	e4	EM1	Crawling	0.443441277	99.05
Physellaacuta	e5	EM1	Crawling	0.455424857	98.08333333
Physellaacuta	e6	EM1	Crawling	0.457106977	97.06666667
Physellaacuta	e7	EM1	Crawling	0.457507192	98.06666667
Physellaacuta	e8	EM1	Crawling	0.41945245	97.03333333
Physellaacuta	e9	EM1	Crawling	0.44654908	97.05
Physellaacuta	e10	EM1	Crawling	0.417677021	97.03333333
Physellaacuta	f3	EM3	Crawling	0.398772227	93.028
Physellaacuta	f4	EM3	Crawling	0.378905162	88.01133333
Physellaacuta	f5	EM3	Crawling	0.395252351	91.01133333
Physellaacuta	f6	EM3	Crawling	0.421520801	91.99466667
Physellaacuta	f7	EM3	Crawling	0.393609337	92.99466667
Physellaacuta	f8	EM3	Crawling	0.39859858	90.978
Physellaacuta	f9	EM3	Crawling	0.384119738	89.978
Physellaacuta	f10	EM3	Crawling	0.403938134	93.01133333
Physellaacuta	g3	EM3	Crawling	0.419043711	93.96133333
Physellaacuta	g4	EM3	Crawling	0.392409334	89.94466667
Physellaacuta	g5	EM3	Crawling	0.392409334	89.94466667
Physellaacuta	g6	EM3	Crawling	0.383988249	89.928
Physellaacuta	g7	EM3	Crawling	0.395004808	90.928
Physellaacuta	g8	EM3	Crawling	0.39567974	87.91133333
Physellaacuta	g9	EM3	Crawling	0.407548542	88.91133333
Physellaacuta	g10	EM3	Crawling	0.388242294	90.91133333
Lymnaeastagnalis	b3	EM1	Crawling	0.564851637	184.65
Lymnaeastagnalis	b5	EM1	Crawling	0.609261215	182.6666667
Lymnaeastagnalis	b9	EM1	Crawling	0.644712378	190.7166667
Lymnaeastagnalis	c3	EM1	Crawling	0.622041738	192.75
Lymnaeastagnalis	c5	EM1	Crawling	0.603345807	182.7333333
Lymnaeastagnalis	c6	EM1	Crawling	0.592510782	187.7666667
Lymnaeastagnalis	c7	EM1	Crawling	0.648539723	195.7833333
Lymnaeastagnalis	c8	EM1	Crawling	0.626981965	191.7833333
Lymnaeastagnalis	c10	EM1	Crawling	0.645301976	194.8166667
Lymnaeastagnalis	d3	EM2	Crawling	0.54878863	191.7833333
Lymnaeastagnalis	d4	EM2	Crawling	0.621033983	192.8
Lymnaeastagnalis	d5	EM2	Crawling	0.627691817	196.75
Lymnaeastagnalis	e3	EM2	Crawling	0.594904656	191.8666667
Lymnaeastagnalis	e4	EM2	Crawling	0.619957995	191.8666667
Lymnaeastagnalis	e5	EM2	Crawling	0.637320574	199.8
Lymnaeastagnalis	e6	EM2	Crawling	0.605567474	192.8833333
Lymnaeastagnalis	e8	EM2	Crawling	0.639237439	197.8333333
Lymnaeastagnalis	e9	EM2	Crawling	0.628611171	195.8333333
Lymnaeastagnalis	e10	EM2	Crawling	0.674050282	202.8666667
Lymnaeastagnalis	f3	EM3	Crawling	0.672447884	198.3833333
Lymnaeastagnalis	f4	EM3	Crawling	0.655327892	191.3666667
Lymnaeastagnalis	f5	EM3	Crawling	0.651527528	199.4
Lymnaeastagnalis	f9	EM3	Crawling	0.652418636	195.1166667
Lymnaeastagnalis	g4	EM3	Crawling	0.656840346	196.45
Lymnaeastagnalis	g7	EM3	Crawling	0.659026108	196.4666667
Lymnaeastagnalis	g8	EM3	Crawling	0.680336546	203.5
Lymnaeastagnalis	g9	EM3	Crawling	0.697308633	199.5
Lymnaeastagnalis	g10	EM3	Crawling	0.662502055	201.5
Radixbalthica	A2	EM2	Heart	0.598559795	148.2333333
Radixbalthica	A3	EM3	Heart	0.575141839	145.3
Radixbalthica	A4	EM4	Heart	0.584208031	143.7833333
Radixbalthica	A6	EM6	Heart	0.560068014	142.7333333
Radixbalthica	A7	EM1	Heart	0.556381436	153.45
Radixbalthica	A8	EM2	Heart	0.58937678	148.3166667
Radixbalthica	B1	EM3	Heart	0.576312085	143.3
Radixbalthica	B2	EM4	Heart	0.551802979	140.7833333
Radixbalthica	B3	EM5	Heart	0.566605405	138.7333333
Radixbalthica	B4	EM6	Heart	0.554824281	144.7166667
Radixbalthica	B6	EM2	Heart	0.594831067	147.3
Radixbalthica	B7	EM3	Heart	0.585802848	143.3166667
Radixbalthica	B8	EM4	Heart	0.573158493	142.7833333
Radixbalthica	C1	EM5	Heart	0.568368246	139.7333333
Radixbalthica	C2	EM6	Heart	0.57240678	140.7166667
Radixbalthica	C4	EM2	Heart	0.56776167	142.3
Radixbalthica	C5	EM3	Heart	0.561560368	141.3166667
Radixbalthica	C6	EM4	Heart	0.580761879	141.7833333
Radixbalthica	C7	EM5	Heart	0.572214202	138.7333333
Radixbalthica	C8	EM6	Heart	0.563714612	139.7166667
Radixbalthica	D1	EM1	Heart	0.563330621	138.4666667
Radixbalthica	D2	EM2	Heart	0.563513236	137.3
Radixbalthica	D3	EM3	Heart	0.556726806	137.3166667
Radixbalthica	D4	EM4	Heart	0.599643518	145.7833333
Radixbalthica	D5	EM5	Heart	0.600908413	147.7333333
Radixbalthica	D6	EM6	Heart	0.551264092	137.7333333
Radixbalthica	D7	EM1	Heart	0.545579352	132.4666667
Radixbalthica	D8	EM2	Heart	0.559744664	140.3
Radixbalthica	E2	EM4	Heart	0.58349159	143.3833333
Radixbalthica	E4	EM6	Heart	0.560658875	136.7166667
Radixbalthica	E5	EM1	Heart	0.569015847	136.45
Radixbalthica	E6	EM2	Heart	0.542843817	135.7833333
Radixbalthica	E8	EM4	Heart	0.537970977	137.7833333
Radixbalthica	F1	EM5	Heart	0.546153846	133.7166667
Radixbalthica	F2	EM6	Heart	0.563781857	139.7333333
Radixbalthica	F4	EM2	Heart	0.568894145	144.3
Radixbalthica	F5	EM3	Heart	0.556696851	137.3
Radixbalthica	F6	EM4	Heart	0.580144918	142.7833333
Radixbalthica	F7	EM5	Heart	0.565505693	140.7166667
Radixbalthica	F8	EM6	Heart	0.546153345	139.7333333
Physellaacuta	b3	EM2	Heart	0.474652898	110.378
Physellaacuta	b4	EM2	Heart	0.504880568	114.378
Physellaacuta	b5	EM2	Heart	0.490842368	111.3613361
Physellaacuta	b7	EM2	Heart	0.482998459	111.3446708
Physellaacuta	b8	EM2	Heart	0.476699497	110.3613389
Physellaacuta	c3	EM2	Heart	0.487829239	116.3446764
Physellaacuta	c4	EM2	Heart	0.493851287	113.3280111
Physellaacuta	c6	EM2	Heart	0.4827097	112.2113472
Physellaacuta	c8	EM2	Heart	0.477141378	113.2946833
Physellaacuta	c9	EM2	Heart	0.484856431	110.2780181
Physellaacuta	c10	EM2	Heart	0.45991985	108.2780194
Physellaacuta	d3	EM1	Heart	0.493331379	112.2
Physellaacuta	d4	EM1	Heart	0.50904097	111.2
Physellaacuta	d5	EM1	Heart	0.506689318	119.3
Physellaacuta	d6	EM1	Heart	0.482869494	113.2166667
Physellaacuta	d7	EM1	Heart	0.53058205	112.1666667
Physellaacuta	d8	EM1	Heart	0.520136144	115.1666667
Physellaacuta	d9	EM1	Heart	0.513453776	112.15
Physellaacuta	d10	EM1	Heart	0.510810781	116.15
Physellaacuta	e3	EM1	Heart	0.50873117	113.1333333
Physellaacuta	e4	EM1	Heart	0.51537084	115.1166667
Physellaacuta	e5	EM1	Heart	0.520352887	112.0666667
Physellaacuta	e6	EM1	Heart	0.523192842	111.1
Physellaacuta	e7	EM1	Heart	0.532384729	114.1166667
Physellaacuta	e8	EM1	Heart	0.497550432	115.1
Physellaacuta	e9	EM1	Heart	0.520322086	113.0833333
Physellaacuta	e10	EM1	Heart	0.508573068	118.15
Physellaacuta	f3	EM3	Heart	0.454926462	106.128
Physellaacuta	f4	EM3	Heart	0.45682903	106.1113333
Physellaacuta	f5	EM3	Heart	0.456487122	105.1113333
Physellaacuta	f6	EM3	Heart	0.490709204	107.0946667
Physellaacuta	f7	EM3	Heart	0.461754216	109.0946667
Physellaacuta	f8	EM3	Heart	0.482353732	110.0946667
Physellaacuta	f9	EM3	Heart	0.474267646	111.0946667
Physellaacuta	f10	EM3	Heart	0.486887363	112.1113333
Physellaacuta	g3	EM3	Heart	0.481926135	108.0613333
Physellaacuta	g4	EM3	Heart	0.471448474	108.0613333
Physellaacuta	g5	EM3	Heart	0.467012975	107.0446667
Physellaacuta	g6	EM3	Heart	0.461345547	108.0446667
Physellaacuta	g7	EM3	Heart	0.482322208	111.028
Physellaacuta	g8	EM3	Heart	0.499725445	111.028
Physellaacuta	g9	EM3	Heart	0.513433483	112.0113333
Physellaacuta	g10	EM3	Heart	0.482621668	113.0113333
Lymnaeastagnalis	b3	EM1	Heart	0.460640359	150.5833333
Lymnaeastagnalis	b5	EM1	Heart	0.495636222	148.6
Lymnaeastagnalis	b9	EM1	Heart	0.509211787	150.6333333
Lymnaeastagnalis	c3	EM1	Heart	0.48617685	150.65
Lymnaeastagnalis	c5	EM1	Heart	0.497468633	150.6666667
Lymnaeastagnalis	c6	EM1	Heart	0.472336173	149.6833333
Lymnaeastagnalis	c7	EM1	Heart	0.475901286	143.6666667
Lymnaeastagnalis	c8	EM1	Heart	0.473001689	144.6833333
Lymnaeastagnalis	c10	EM1	Heart	0.485977697	146.7166667
Lymnaeastagnalis	d3	EM2	Heart	0.419877909	146.7333333
Lymnaeastagnalis	d4	EM2	Heart	0.466151286	144.7166667
Lymnaeastagnalis	d5	EM2	Heart	0.461742968	144.7333333
Lymnaeastagnalis	e3	EM2	Heart	0.445816754	143.7833333
Lymnaeastagnalis	e4	EM2	Heart	0.467876568	144.8
Lymnaeastagnalis	e5	EM2	Heart	0.458692185	143.8
Lymnaeastagnalis	e6	EM2	Heart	0.451520067	143.8166667
Lymnaeastagnalis	e8	EM2	Heart	0.474500512	146.85
Lymnaeastagnalis	e9	EM2	Heart	0.461694843	143.8333333
Lymnaeastagnalis	e10	EM2	Heart	0.481282534	144.85
Lymnaeastagnalis	f3	EM3	Heart	0.502965934	148.3833333
Lymnaeastagnalis	f4	EM3	Heart	0.50476571	147.4
Lymnaeastagnalis	f5	EM3	Heart	0.488209987	149.4166667
Lymnaeastagnalis	f9	EM3	Heart	0.489634418	146.4333333
Lymnaeastagnalis	g4	EM3	Heart	0.496405684	148.4666667
Lymnaeastagnalis	g7	EM3	Heart	0.484653659	144.4833333
Lymnaeastagnalis	g8	EM3	Heart	0.479745919	143.5
Lymnaeastagnalis	g9	EM3	Heart	0.491087033	140.5
Lymnaeastagnalis	g10	EM3	Heart	0.475149323	144.5166667
Radixbalthica	A2	EM2	Radula	0.895013123	221.65
Radixbalthica	A3	EM3	Radula	0.893191714	225.65
Radixbalthica	A4	EM4	Radula	0.878106589	216.1166667
Radixbalthica	A6	EM6	Radula	0.762997842	194.45
Radixbalthica	A7	EM1	Radula	0.923857868	254.8
Radixbalthica	A8	EM2	Radula	0.903900921	227.4666667
Radixbalthica	B1	EM3	Radula	0.86728333	215.65
Radixbalthica	B2	EM4	Radula	0.800039195	204.1166667
Radixbalthica	B3	EM5	Radula	0.908515418	222.45
Radixbalthica	B4	EM6	Radula	0.7914377	206.4333333
Radixbalthica	B6	EM2	Radula	0.858662	212.6333333
Radixbalthica	B7	EM3	Radula	0.869200899	212.65
Radixbalthica	B8	EM4	Radula	0.887602863	221.1166667
Radixbalthica	C1	EM5	Radula	0.880414887	216.45
Radixbalthica	C2	EM6	Radula	0.880474576	216.45
Radixbalthica	C4	EM2	Radula	0.897592765	224.9666667
Radixbalthica	C5	EM3	Radula	0.864891715	217.65
Radixbalthica	C6	EM4	Radula	0.864827963	211.1333333
Radixbalthica	C7	EM5	Radula	0.884512271	214.45
Radixbalthica	C8	EM6	Radula	0.861206375	213.45
Radixbalthica	D1	EM1	Radula	0.87103336	214.1
Radixbalthica	D2	EM2	Radula	0.885081059	215.65
Radixbalthica	D3	EM3	Radula	0.866207176	213.65
Radixbalthica	D4	EM4	Radula	0.840268732	204.2833333
Radixbalthica	D5	EM5	Radula	0.860077283	211.45
Radixbalthica	D6	EM6	Radula	0.838302982	209.45
Radixbalthica	D7	EM1	Radula	0.800933553	194.4666667
Radixbalthica	D8	EM2	Radula	0.892280072	223.65
Radixbalthica	E2	EM4	Radula	0.873846989	214.7333333
Radixbalthica	E4	EM6	Radula	0.867131433	211.45
Radixbalthica	E5	EM1	Radula	0.949958299	227.8
Radixbalthica	E6	EM2	Radula	0.844083156	211.1333333
Radixbalthica	E8	EM4	Radula	0.804776469	206.1166667
Radixbalthica	F1	EM5	Radula	0.847243022	207.4333333
Radixbalthica	F2	EM6	Radula	0.853136978	211.45
Radixbalthica	F4	EM2	Radula	0.842302385	213.65
Radixbalthica	F5	EM3	Radula	0.858088931	211.6333333
Radixbalthica	F6	EM4	Radula	0.845601679	208.1166667
Radixbalthica	F7	EM5	Radula	0.837642331	208.4333333
Radixbalthica	F8	EM6	Radula	0.846003518	216.45
Physellaacuta	b3	EM2	Radula	0.664007201	154.4113333
Physellaacuta	b4	EM2	Radula	0.69034804	156.3946667
Physellaacuta	b5	EM2	Radula	0.693741427	157.3946694
Physellaacuta	b7	EM2	Radula	0.708856775	163.4113375
Physellaacuta	b8	EM2	Radula	0.710093393	164.3946722
Physellaacuta	c3	EM2	Radula	0.659880598	157.3780097
Physellaacuta	c4	EM2	Radula	0.711882344	163.3613444
Physellaacuta	c6	EM2	Radula	0.702674584	163.3446806
Physellaacuta	c8	EM2	Radula	0.671011094	159.3280167
Physellaacuta	c9	EM2	Radula	0.700513262	159.3280181
Physellaacuta	c10	EM2	Radula	0.659697827	155.3113528
Physellaacuta	d3	EM1	Radula	0.704968489	160.3333333
Physellaacuta	d4	EM1	Radula	0.733958953	160.3333333
Physellaacuta	d5	EM1	Radula	0.710766617	167.35
Physellaacuta	d6	EM1	Radula	0.713748358	167.35
Physellaacuta	d7	EM1	Radula	0.777188388	164.3
Physellaacuta	d8	EM1	Radula	0.746557203	165.3
Physellaacuta	d9	EM1	Radula	0.752287231	164.3166667
Physellaacuta	d10	EM1	Radula	0.735614435	167.2666667
Physellaacuta	e3	EM1	Radula	0.747583002	166.25
Physellaacuta	e4	EM1	Radula	0.717355619	160.2333333
Physellaacuta	e5	EM1	Radula	0.744157251	160.2666667
Physellaacuta	e6	EM1	Radula	0.768699474	163.2333333
Physellaacuta	e7	EM1	Radula	0.770935386	165.25
Physellaacuta	e8	EM1	Radula	0.718587896	166.2333333
Physellaacuta	e9	EM1	Radula	0.746395706	162.2166667
Physellaacuta	e10	EM1	Radula	0.698184949	162.2
Physellaacuta	f3	EM3	Radula	0.660825324	154.1613333
Physellaacuta	f4	EM3	Radula	0.663693218	154.1613333
Physellaacuta	f5	EM3	Radula	0.656404896	151.1446667
Physellaacuta	f6	EM3	Radula	0.715456964	156.1446667
Physellaacuta	f7	EM3	Radula	0.665060159	157.128
Physellaacuta	f8	EM3	Radula	0.684037889	156.128
Physellaacuta	f9	EM3	Radula	0.662247735	155.128
Physellaacuta	f10	EM3	Radula	0.652062005	150.1446667
Physellaacuta	g3	EM3	Radula	0.700676692	157.1113333
Physellaacuta	g4	EM3	Radula	0.676644843	155.0946667
Physellaacuta	g5	EM3	Radula	0.685370415	157.0946667
Physellaacuta	g6	EM3	Radula	0.679184268	159.0613333
Physellaacuta	g7	EM3	Radula	0.691058582	159.078
Physellaacuta	g8	EM3	Radula	0.729421155	162.0613333
Physellaacuta	g9	EM3	Radula	0.715348274	156.0613333
Physellaacuta	g10	EM3	Radula	0.653586416	153.0446667
Lymnaeastagnalis	b3	EM1	Radula	0.693586214	226.7333333
Lymnaeastagnalis	b5	EM1	Radula	0.776252154	232.7333333
Lymnaeastagnalis	b9	EM1	Radula	0.763254268	225.7833333
Lymnaeastagnalis	c3	EM1	Radula	0.7383821	228.8
Lymnaeastagnalis	c5	EM1	Radula	0.748899406	226.8166667
Lymnaeastagnalis	c6	EM1	Radula	0.737877354	233.8333333
Lymnaeastagnalis	c7	EM1	Radula	0.754706564	227.8333333
Lymnaeastagnalis	c8	EM1	Radula	0.738353403	225.85
Lymnaeastagnalis	c10	EM1	Radula	0.761400022	229.8666667
Lymnaeastagnalis	d3	EM2	Radula	0.60034338	209.8
Lymnaeastagnalis	d4	EM2	Radula	0.733773555	227.8
Lymnaeastagnalis	d5	EM2	Radula	0.713989472	223.8
Lymnaeastagnalis	e3	EM2	Radula	0.712728024	229.8666667
Lymnaeastagnalis	e4	EM2	Radula	0.775109053	239.8833333
Lymnaeastagnalis	e5	EM2	Radula	0.739659755	231.8833333
Lymnaeastagnalis	e6	EM2	Radula	0.746899691	237.9
Lymnaeastagnalis	e8	EM2	Radula	0.733157413	226.9
Lymnaeastagnalis	e9	EM2	Radula	0.747646052	232.9166667
Lymnaeastagnalis	e10	EM2	Radula	0.773950604	232.9333333
Lymnaeastagnalis	f3	EM3	Radula	0.750522569	221.4166667
Lymnaeastagnalis	f4	EM3	Radula	0.765081902	223.4166667
Lymnaeastagnalis	f5	EM3	Radula	0.749659642	229.4333333
Lymnaeastagnalis	f9	EM3	Radula	0.790737851	236.4833333
Lymnaeastagnalis	g4	EM3	Radula	0.773976038	231.4833333
Lymnaeastagnalis	g7	EM3	Radula	0.833622184	248.5166667
Lymnaeastagnalis	g8	EM3	Radula	0.747255809	223.5166667
Lymnaeastagnalis	g9	EM3	Radula	0.795293021	227.5333333
Lymnaeastagnalis	g10	EM3	Radula	0.748095786	227.5333333
